# Supplementary material for: fac-{2-[Bis(2-amino­eth­yl)amino]­ethanaminium}trichloridorhodium(III) chloride hemihydrate
Source: Acta Crystallogr Sect E Struct Rep Online. 2010 Dec 18;67(Pt 1):m92–3. doi: 10.1107/S1600536810051846 (PMC3050386; doi:10.1107/S1600536810051846)
Supplement: Supplementary file 1 [file e-67-00m92-sup1.cif]

##############################################################################
###                                                                        ###
###        Electronic paper (Acta Crystallographica Section E)             ###
###                                                                        ###
##############################################################################
#                                                                            #
# This CIF contains the data in a paper accepted for publication in Acta     #
# Crystallographica Section E. It conforms to the requirements of Notes      #
# for Authors for Section E, and has been peer reviewed under the auspices   #
# of the IUCr Commission on Journals.                                        #
#                                                                            #
# Full details of the Crystallographic Information File format               #
# are given in the paper "The Crystallographic Information File (CIF):       #
# a New Standard Archive File for Crystallography" by S. R. Hall, F. H.      #
# Allen and I. D. Brown [Acta Cryst. (1991), A47, 655-685].                  #
#                                                                            #
# The current version of the core CIF dictionary is obtainable from          #
# ftp://ftp.iucr.org/pub/cif_core.dic. The current version number is 2.4.    #
#                                                                            #
# Software is freely available for graphical display of the structure(s) in  #
# this CIF.  For information consult the CIF home page http://www.iucr.org/  #
# cif/home.html                                                              #
#                                                                            #
# This file may be used for bona fide research purposes within the           #
# scientific community so long as proper attribution is given to the journal # 
# article from which it was obtained.                                        #
#                                                                            #
##############################################################################
                                             
data_global
_audit_creation_method
                'from SHELXL-97 with Microsoft Word 2008 for Mac Version 12.2.7'
_journal_date_recd_electronic     2010-12-01
_journal_date_accepted     2010-12-10
_journal_name_full     'Acta Crystallographica, Section E'
_journal_year     2011
_journal_volume     67
_journal_issue      1
_journal_page_first     m92
_journal_page_last     m93
_journal_paper_category     QM
_journal_coeditor_code     SI2315
_publ_contact_author_name     'Prof. Dr. Kaspar Hegetschweiler'
_publ_contact_author_address
;
'Fachrichtung Chemie
Universit\"at des Saarlandes
Postfach 151150
D-66041 Saarbr\"ucken
Germany'
;
_publ_contact_author_email     hegetschweiler@mx.uni-saarland.de
_publ_contact_author_fax     '0049 681 302-2663'
_publ_contact_author_phone     '0049 681 302-2715'
_publ_section_title
;
<i>fac</i>-{2-[Bis(2-aminoethyl)amino]ethanaminium}trichloridorhodium(III)
chloride hemihydrate
;
loop_
    _publ_author_name
    _publ_author_address
    'Kutzky, Barbara'
;
Fachrichtung Chemie
Universit\"at des Saarlandes
Postfach 151150
D-66041 Saarbr\"ucken
Germany
;
    'Neis, Christian'
;
Fachrichtung Chemie
Universit\"at des Saarlandes
Postfach 151150
D-66041 Saarbr\"ucken
Germany
;
    'Hegetschweiler, Kaspar'
;
Fachrichtung Chemie
Universit\"at des Saarlandes
Postfach 151150
D-66041 Saarbr\"ucken
Germany
;
data_I
_chemical_name_systematic
;
<i>fac</i>-{2-[Bis(2-aminoethyl)amino]ethanaminium}trichloridorhodium(III)
chloride hemihydrate
;
_chemical_name_common     '[Rh(Htren)Cl~3]Cl*0.5H~2O'
_chemical_formula_moiety     'C6 H19 Cl3 N4 Rh +, Cl -, 0.5(H2 O)'
_chemical_formula_sum     'C6 H20 Cl4 N4 O0.5 Rh1'
_chemical_formula_iupac     '[Rh (C6 H19 N4) Cl3] Cl, 0.5H2 O'
_chemical_formula_weight     400.97
_chemical_melting_point     ?
_symmetry_cell_setting     monoclinic
_symmetry_space_group_name_H-M     'P 21/c'
loop_
    _symmetry_equiv_pos_as_xyz
    'x, y, z'
    '-x, y+1/2, -z+1/2'
    '-x, -y, -z'
    'x, -y-1/2, z-1/2'
_cell_length_a     13.8022(6)
_cell_length_b     14.1954(5)
_cell_length_c     13.6208(5)
_cell_angle_alpha     90.00
_cell_angle_beta     91.1960(10)
_cell_angle_gamma     90.00
_cell_volume     2668.11(18)
_cell_formula_units_Z     8
_cell_measurement_reflns_used     9299
_cell_measurement_theta_min     3.24
_cell_measurement_theta_max     39.40
_cell_measurement_temperature     100(2)
_exptl_crystal_description     'prism'
_exptl_crystal_colour     'orange'
_exptl_crystal_size_max     0.15
_exptl_crystal_size_mid     0.05
_exptl_crystal_size_min     0.03
_exptl_crystal_density_diffrn     1.996
_exptl_crystal_density_meas     ?
_exptl_crystal_density_method     'not measured'
_exptl_crystal_F_000     1608
_exptl_absorpt_coefficient_mu     2.062
_exptl_absorpt_correction_type     multi-scan
_exptl_absorpt_process_details     '(SADABS; Bruker, 2010)'
_exptl_absorpt_correction_T_min     0.7473
_exptl_absorpt_correction_T_max     0.9407
_exptl_special_details
;
;
_diffrn_ambient_temperature     100(2)
_diffrn_radiation_type     MoK\a
_diffrn_radiation_wavelength     0.71073
_diffrn_radiation_source     'fine-focus sealed tube'
_diffrn_radiation_monochromator     graphite
_diffrn_measurement_device_type     'Bruker X8 APEX KappaCCD'
_diffrn_measurement_method     'phi and omega scans'
_diffrn_detector_area_resol_mean     ?
_diffrn_reflns_number     56384
_diffrn_reflns_av_R_equivalents     0.0360
_diffrn_reflns_av_sigmaI/netI     0.0259
_diffrn_reflns_theta_min     2.06
_diffrn_reflns_theta_max     37.50
_diffrn_reflns_theta_full     37.50
_diffrn_measured_fraction_theta_max     0.981
_diffrn_measured_fraction_theta_full     0.981
_diffrn_reflns_limit_h_min     -23
_diffrn_reflns_limit_h_max     23
_diffrn_reflns_limit_k_min     -24
_diffrn_reflns_limit_k_max     24
_diffrn_reflns_limit_l_min     -22
_diffrn_reflns_limit_l_max     18
_diffrn_standards_number     ?
_diffrn_standards_interval_count     ?
_diffrn_standards_interval_time     ?
_diffrn_standards_decay_%     ?
_refine_special_details
;
Refinement of <i>F</i>^2^ against ALL reflections. The weighted <i>R</i>-factor
<i>wR</i> and goodness of fit <i>S</i> are based on <i>F</i>^2^, conventional
<i>R</i>-factors <i>R</i> are based on <i>F</i>, with <i>F</i> set to zero for
negative <i>F</i>^2^. The threshold expression of <i>F</i>^2^ >
\s(<i>F</i>^2^) is used only for calculating <i>R</i>-factors(gt) <i>etc</i>.
and is not relevant to the choice of reflections for refinement.
<i>R</i>-factors based on <i>F</i>^2^ are statistically about twice as large
as those based on <i>F</i>, and <i>R</i>- factors based on ALL data will be
even larger.
;
_reflns_number_total     13775
_reflns_number_gt     13026
_reflns_threshold_expression     I>2sigma(I)
_refine_ls_structure_factor_coef     Fsqd
_refine_ls_matrix_type     full
_refine_ls_R_factor_all     0.0271
_refine_ls_R_factor_gt     0.0252
_refine_ls_wR_factor_gt     0.0637
_refine_ls_wR_factor_ref     0.0650
_refine_ls_goodness_of_fit_ref     1.178
_refine_ls_restrained_S_all     1.178
_refine_ls_number_reflns     13775
_refine_ls_number_parameters     328
_refine_ls_number_restraints     2
_refine_ls_hydrogen_treatment     constr
_refine_ls_weighting_scheme     calc
_refine_ls_weighting_details
         'calc w=1/[\s^2^(Fo^2^)+(0.0142P)^2^+3.4613P] where P=(Fo^2^+2Fc^2^)/3'
_atom_sites_solution_hydrogens     geom
_atom_sites_solution_primary     heavy
_atom_sites_solution_secondary     difmap
_refine_ls_shift/su_max     0.001
_refine_ls_shift/su_mean     0.000
_refine_diff_density_max     1.788
_refine_diff_density_min     -1.886
_refine_ls_extinction_method     none
_refine_ls_extinction_coef     ?
loop_
    _atom_type_symbol
    _atom_type_description
    _atom_type_scat_dispersion_real
    _atom_type_scat_dispersion_imag
    _atom_type_scat_source
    'C' 'C' 0.0033 0.0016
                         'International Tables Vol C Tables 4.2.6.8 and 6.1.1.4'
    'H' 'H' 0.0000 0.0000
                         'International Tables Vol C Tables 4.2.6.8 and 6.1.1.4'
    'N' 'N' 0.0061 0.0033
                         'International Tables Vol C Tables 4.2.6.8 and 6.1.1.4'
    'Cl' 'Cl' 0.1484 0.1585
                         'International Tables Vol C Tables 4.2.6.8 and 6.1.1.4'
    'Rh' 'Rh' -1.1178 0.9187
                         'International Tables Vol C Tables 4.2.6.8 and 6.1.1.4'
    'O' 'O' 0.0106 0.0060
                         'International Tables Vol C Tables 4.2.6.8 and 6.1.1.4'
_computing_data_collection     'APEX2 (Bruker, 2010)'
_computing_cell_refinement     'SAINT (Bruker, 2010)'
_computing_data_reduction     'SAINT (Bruker, 2010)'
_computing_structure_solution     'SHELXS97 (Sheldrick, 2008)'
_computing_structure_refinement     'SHELXL97 (Sheldrick, 2008)'
_computing_molecular_graphics     'DIAMOND (Brandenburg, 2010)'
_computing_publication_material
                            'SHELXL97 (Sheldrick, 2008) and PLATON (Spek, 2009)'
loop_
    _atom_site_type_symbol
    _atom_site_label
    _atom_site_fract_x
    _atom_site_fract_y
    _atom_site_fract_z
    _atom_site_U_iso_or_equiv
    _atom_site_adp_type
    _atom_site_calc_flag
    _atom_site_refinement_flags
    _atom_site_occupancy
    _atom_site_disorder_assembly
    _atom_site_disorder_group
    Rh Rh2 0.456131(7) 0.457663(7) 0.295722(7) 0.00764(2) Uani d . 1 C .
    Cl Cl4 0.35083(2) 0.54510(2) 0.39418(2) 0.01355(5) Uani d . 1 . .
    Cl Cl5 0.41181(3) 0.55130(2) 0.15758(3) 0.01525(6) Uani d . 1 . .
    Cl Cl6 0.58495(2) 0.55887(2) 0.34534(3) 0.01457(5) Uani d . 1 . .
    N N5 0.49273(8) 0.37552(8) 0.41469(9) 0.01239(18) Uani d . 1 . .
    H H5C 0.5065 0.4125 0.4687 0.015 Uiso calc R 1 A 1
    H H5D 0.4426 0.3355 0.4295 0.015 Uiso calc R 1 A 1
    N N6 0.34500(9) 0.37247(9) 0.25038(9) 0.01339(18) Uani d . 1 . .
    H H6C 0.3199 0.3433 0.3045 0.016 Uiso calc R 1 B 1
    H H6D 0.2968 0.4094 0.2230 0.016 Uiso calc R 1 B 1
    N N7 0.54171(10) 0.36156(9) 0.21917(10) 0.0158(2) Uani d . 1 . .
    N N81 0.7151(7) 0.4973(11) 0.0537(10) 0.0137(10) Uani d P 0.579(3) C 1
    H H81A 0.7110 0.5503 0.0162 0.021 Uiso calc PR 0.579(3) C 1
    H H81B 0.7268 0.4467 0.0146 0.021 Uiso calc PR 0.579(3) C 1
    H H81C 0.7643 0.5036 0.0988 0.021 Uiso calc PR 0.579(3) C 1
    C C11 0.5795(8) 0.3211(6) 0.3865(7) 0.0144(8) Uani d P 0.579(3) C 1
    H H11A 0.5909 0.2688 0.4335 0.017 Uiso calc PR 0.579(3) C 1
    H H11B 0.6373 0.3624 0.3878 0.017 Uiso calc PR 0.579(3) C 1
    C C7 0.3707(4) 0.3016(5) 0.1806(5) 0.0133(6) Uani d P 0.579(3) C 1
    H H7A 0.3202 0.2980 0.1280 0.016 Uiso calc PR 0.579(3) C 1
    H H7B 0.3744 0.2395 0.2135 0.016 Uiso calc PR 0.579(3) C 1
    C C9 0.46844(17) 0.32497(16) 0.13587(17) 0.0126(4) Uani d P 0.579(3) C 1
    H H9A 0.4597 0.3741 0.0848 0.015 Uiso calc PR 0.579(3) C 1
    H H9B 0.4953 0.2681 0.1044 0.015 Uiso calc PR 0.579(3) C 1
    C C13 0.56229(18) 0.28239(16) 0.28408(18) 0.0134(4) Uani d P 0.579(3) C 1
    H H13A 0.6205 0.2482 0.2621 0.016 Uiso calc PR 0.579(3) C 1
    H H13B 0.5069 0.2381 0.2835 0.016 Uiso calc PR 0.579(3) C 1
    C C15 0.62883(18) 0.39463(17) 0.1702(2) 0.0119(4) Uani d P 0.579(3) C 1
    H H15A 0.6525 0.3428 0.1285 0.014 Uiso calc PR 0.579(3) C 1
    H H15B 0.6793 0.4066 0.2213 0.014 Uiso calc PR 0.579(3) C 1
    C C17 0.61978(18) 0.48254(17) 0.1066(2) 0.0123(4) Uani d P 0.579(3) C 1
    H H17A 0.6057 0.5379 0.1481 0.015 Uiso calc PR 0.579(3) C 1
    H H17B 0.5660 0.4749 0.0581 0.015 Uiso calc PR 0.579(3) C 1
    N N82 0.7010(11) 0.5007(16) 0.0506(15) 0.0137(10) Uani d P 0.421(3) C 2
    H H82A 0.7544 0.4635 0.0456 0.021 Uiso calc PR 0.421(3) C 2
    H H82B 0.7189 0.5623 0.0482 0.021 Uiso calc PR 0.421(3) C 2
    H H82C 0.6589 0.4879 0.0001 0.021 Uiso calc PR 0.421(3) C 2
    C C12 0.5738(11) 0.3072(9) 0.3985(10) 0.0144(8) Uani d P 0.421(3) C 2
    H H12A 0.5479 0.2422 0.3950 0.017 Uiso calc PR 0.421(3) C 2
    H H12B 0.6211 0.3105 0.4541 0.017 Uiso calc PR 0.421(3) C 2
    C C8 0.3877(6) 0.3096(7) 0.1675(7) 0.0133(6) Uani d P 0.421(3) C 2
    H H8A 0.3451 0.2545 0.1552 0.016 Uiso calc PR 0.421(3) C 2
    H H8B 0.3917 0.3462 0.1058 0.016 Uiso calc PR 0.421(3) C 2
    C C10 0.4876(2) 0.2769(2) 0.2001(3) 0.0139(6) Uani d P 0.421(3) C 2
    H H10A 0.4841 0.2379 0.2601 0.017 Uiso calc PR 0.421(3) C 2
    H H10B 0.5182 0.2394 0.1478 0.017 Uiso calc PR 0.421(3) C 2
    C C14 0.6233(2) 0.3313(2) 0.3038(2) 0.0136(5) Uani d P 0.421(3) C 2
    H H14A 0.6606 0.2762 0.2810 0.016 Uiso calc PR 0.421(3) C 2
    H H14B 0.6692 0.3840 0.3152 0.016 Uiso calc PR 0.421(3) C 2
    C C16 0.5993(3) 0.3907(2) 0.1350(3) 0.0132(5) Uani d P 0.421(3) C 2
    H H16A 0.5551 0.3949 0.0770 0.020 Uiso calc PR 0.421(3) C 2
    H H16B 0.6463 0.3398 0.1217 0.020 Uiso calc PR 0.421(3) C 2
    C C18 0.6550(3) 0.4822(2) 0.1422(3) 0.0135(6) Uani d P 0.421(3) C 2
    H H18A 0.6103 0.5343 0.1578 0.020 Uiso calc PR 0.421(3) C 2
    H H18B 0.7045 0.4779 0.1957 0.020 Uiso calc PR 0.421(3) C 2
    Rh Rh1 -0.050193(6) 0.022538(6) 0.294250(7) 0.00769(2) Uani d . 1 . .
    Cl Cl1 -0.14238(2) -0.08013(2) 0.39188(2) 0.01218(5) Uani d . 1 . .
    Cl Cl2 -0.08326(2) -0.07112(2) 0.15330(2) 0.01352(5) Uani d . 1 . .
    Cl Cl3 0.09065(2) -0.06574(2) 0.33366(3) 0.01344(5) Uani d . 1 . .
    N N1 0.02397(8) 0.12427(8) 0.21533(9) 0.01062(16) Uani d . 1 . .
    N N2 -0.01835(8) 0.10429(8) 0.41382(9) 0.01167(17) Uani d . 1 . .
    H H2B -0.0739 0.1151 0.4482 0.014 Uiso calc R 1 . .
    H H2A 0.0249 0.0730 0.4545 0.014 Uiso calc R 1 . .
    N N3 -0.17010(8) 0.10130(8) 0.26043(9) 0.01160(17) Uani d . 1 . .
    H H3A -0.2102 0.0679 0.2184 0.014 Uiso calc R 1 . .
    H H3B -0.2036 0.1133 0.3168 0.014 Uiso calc R 1 . .
    N N4 0.22326(9) 0.09829(9) 0.02885(9) 0.01396(19) Uani d . 1 . .
    H H4A 0.2549 0.1396 -0.0103 0.017 Uiso calc R 1 . .
    H H4B 0.1881 0.0575 -0.0091 0.017 Uiso calc R 1 . .
    H H4C 0.2672 0.0656 0.0662 0.017 Uiso calc R 1 . .
    C C5 0.09455(9) 0.08094(9) 0.14742(10) 0.01189(19) Uani d . 1 . .
    H H5A 0.0583 0.0427 0.0983 0.014 Uiso calc R 1 . .
    H H5B 0.1372 0.0377 0.1856 0.014 Uiso calc R 1 . .
    C C1 0.07923(11) 0.18286(10) 0.28988(11) 0.0156(2) Uani d . 1 . .
    H H1A 0.0927 0.2455 0.2614 0.019 Uiso calc R 1 . .
    H H1B 0.1421 0.1522 0.3052 0.019 Uiso calc R 1 . .
    C C3 -0.05095(10) 0.17878(10) 0.15695(11) 0.0154(2) Uani d . 1 . .
    H H3C -0.0661 0.1448 0.0950 0.018 Uiso calc R 1 . .
    H H3D -0.0243 0.2413 0.1398 0.018 Uiso calc R 1 . .
    C C4 -0.14309(10) 0.19188(10) 0.21365(12) 0.0155(2) Uani d . 1 . .
    H H4D -0.1331 0.2408 0.2647 0.019 Uiso calc R 1 . .
    H H4E -0.1960 0.2129 0.1686 0.019 Uiso calc R 1 . .
    C C2 0.02394(11) 0.19537(10) 0.38390(11) 0.0162(2) Uani d . 1 . .
    H H2C 0.0682 0.2189 0.4365 0.019 Uiso calc R 1 . .
    H H2D -0.0283 0.2423 0.3736 0.019 Uiso calc R 1 . .
    C C6 0.15742(12) 0.15079(10) 0.09370(12) 0.0185(3) Uani d . 1 . .
    H H6A 0.1162 0.1941 0.0541 0.022 Uiso calc R 1 . .
    H H6B 0.1957 0.1887 0.1416 0.022 Uiso calc R 1 . .
    O O1W 0.16704(14) 0.59698(11) 0.57048(15) 0.0440(5) Uani d D 1 . .
    H H1WA 0.1880 0.6496 0.5480 0.053 Uiso d RD 1 . .
    H H1WB 0.1240 0.6050 0.6150 0.053 Uiso d RD 1 . .
    Cl Cl7 0.21905(2) 0.69611(2) 0.02866(3) 0.01468(5) Uani d . 1 . .
    Cl Cl8 0.30749(3) 0.22405(2) 0.42426(3) 0.01559(6) Uani d . 1 . .
loop_
    _atom_site_aniso_label
    _atom_site_aniso_U_11
    _atom_site_aniso_U_22
    _atom_site_aniso_U_33
    _atom_site_aniso_U_12
    _atom_site_aniso_U_13
    _atom_site_aniso_U_23
    Rh2 0.00869(4) 0.00589(4) 0.00829(4) -0.00005(2) -0.00082(3) 0.00014(2)
    Cl4 0.01259(11) 0.01427(12) 0.01383(13) 0.00339(9) 0.00147(9) -0.00073(9)
    Cl5 0.01943(14) 0.01270(12) 0.01342(13) -0.00283(10) -0.00451(10) 0.00451(9)
    Cl6 0.01406(12) 0.01173(12) 0.01772(14) -0.00389(9) -0.00425(10) 0.00080(10)
    N5 0.0131(4) 0.0113(4) 0.0128(5) 0.0018(3) -0.0008(3) 0.0020(3)
    N6 0.0156(5) 0.0122(4) 0.0123(5) -0.0047(4) -0.0014(3) 0.0008(3)
    N7 0.0212(5) 0.0079(4) 0.0188(5) -0.0005(4) 0.0093(4) -0.0007(4)
    N81 0.008(3) 0.0135(11) 0.0201(10) 0.002(2) 0.0063(18) 0.0006(8)
    C11 0.0156(13) 0.010(2) 0.017(2) 0.0036(15) -0.0036(14) 0.0029(14)
    C7 0.015(2) 0.0123(13) 0.0129(18) -0.0029(13) 0.0009(12) -0.0023(11)
    C9 0.0148(9) 0.0105(8) 0.0126(9) -0.0014(6) 0.0004(7) -0.0029(6)
    C13 0.0163(9) 0.0082(8) 0.0157(9) 0.0034(7) 0.0010(7) 0.0024(7)
    C15 0.0104(9) 0.0115(9) 0.0140(10) 0.0025(7) 0.0020(8) 0.0018(7)
    C17 0.0097(8) 0.0128(9) 0.0144(10) 0.0011(6) 0.0019(8) 0.0032(7)
    N82 0.008(3) 0.0135(11) 0.0201(10) 0.002(2) 0.0063(18) 0.0006(8)
    C12 0.0156(13) 0.010(2) 0.017(2) 0.0036(15) -0.0036(14) 0.0029(14)
    C8 0.015(2) 0.0123(13) 0.0129(18) -0.0029(13) 0.0009(12) -0.0023(11)
    C10 0.0157(12) 0.0090(11) 0.0170(13) -0.0014(9) -0.0004(10) -0.0027(9)
    C14 0.0126(11) 0.0119(12) 0.0161(13) 0.0042(9) -0.0012(9) 0.0003(9)
    C16 0.0155(14) 0.0123(12) 0.0118(14) 0.0002(10) 0.0027(11) -0.0015(10)
    C18 0.0141(13) 0.0136(13) 0.0129(13) -0.0024(10) 0.0019(11) -0.0018(10)
    Rh1 0.00765(4) 0.00523(4) 0.01013(4) -0.00032(2) -0.00141(3) -0.00011(2)
    Cl1 0.01169(11) 0.01046(11) 0.01437(12) -0.00173(9) 0.00012(9) 0.00220(9)
    Cl2 0.01728(13) 0.00891(11) 0.01422(13) -0.00154(9) -0.00346(10) -0.00250(9)
    Cl3 0.01081(11) 0.01042(11) 0.01899(14) 0.00193(9) -0.00234(9) 0.00180(10)
    N1 0.0113(4) 0.0078(4) 0.0128(4) -0.0003(3) 0.0010(3) 0.0000(3)
    N2 0.0125(4) 0.0100(4) 0.0125(4) -0.0010(3) -0.0008(3) -0.0010(3)
    N3 0.0106(4) 0.0095(4) 0.0146(5) 0.0004(3) -0.0017(3) 0.0008(3)
    N4 0.0116(4) 0.0160(5) 0.0143(5) 0.0001(4) 0.0015(3) -0.0005(4)
    C5 0.0125(5) 0.0092(4) 0.0141(5) -0.0001(4) 0.0016(4) 0.0001(4)
    C1 0.0175(5) 0.0130(5) 0.0163(6) -0.0067(4) 0.0022(4) -0.0040(4)
    C3 0.0162(5) 0.0126(5) 0.0174(6) 0.0032(4) 0.0019(4) 0.0050(4)
    C4 0.0149(5) 0.0109(5) 0.0208(6) 0.0039(4) 0.0019(4) 0.0040(4)
    C2 0.0211(6) 0.0117(5) 0.0159(6) -0.0053(4) 0.0022(4) -0.0041(4)
    C6 0.0210(6) 0.0113(5) 0.0235(7) 0.0002(4) 0.0103(5) 0.0014(5)
    O1W 0.0534(10) 0.0139(6) 0.0662(12) -0.0023(6) 0.0344(9) 0.0031(7)
    Cl7 0.01501(12) 0.01145(12) 0.01767(14) -0.00112(9) 0.00213(10) -0.00116(10)
    Cl8 0.02018(14) 0.01051(12) 0.01618(13) -0.00098(10) 0.00267(10) 0.00115(10)
_geom_special_details
;
All e.s.d.'s (except the e.s.d. in the dihedral angle between two l.s. planes)
are estimated using the full covariance matrix. The cell e.s.d.'s are taken
into account individually in the estimation of e.s.d.'s in distances, angles
and torsion angles; correlations between e.s.d.'s in cell parameters are only
used when they are defined by crystal symmetry. An approximate (isotropic)
treatment of cell e.s.d.'s is used for estimating e.s.d.'s involving l.s.
planes.
;
loop_
    _geom_bond_atom_site_label_1
    _geom_bond_atom_site_label_2
    _geom_bond_site_symmetry_2
    _geom_bond_distance
    _geom_bond_publ_flag
    Rh2 N6 . 2.0389(12) y
    Rh2 N5 . 2.0510(12) y
    Rh2 N7 . 2.0964(12) y
    Rh2 Cl4 . 2.3522(3) y
    Rh2 Cl6 . 2.3731(3) y
    Rh2 Cl5 . 2.3735(3) y
    N5 C11 . 1.482(12) ?
    N5 C12 . 1.501(17) ?
    N5 H5C . 0.9200 ?
    N5 H5D . 0.9200 ?
    N6 C7 . 1.434(7) ?
    N6 C8 . 1.564(10) ?
    N6 H6C . 0.9200 ?
    N6 H6D . 0.9200 ?
    N7 C10 . 1.435(3) ?
    N7 C13 . 1.454(3) ?
    N7 C15 . 1.465(3) ?
    N7 C16 . 1.468(4) ?
    N7 C9 . 1.591(3) ?
    N7 C14 . 1.652(3) ?
    N81 C17 . 1.527(13) ?
    N81 H81A . 0.9100 ?
    N81 H81B . 0.9100 ?
    N81 H81C . 0.9100 ?
    C11 C13 . 1.514(11) ?
    C11 H11A . 0.9900 ?
    C11 H11B . 0.9900 ?
    C7 C9 . 1.529(5) ?
    C7 H7A . 0.9900 ?
    C7 H7B . 0.9900 ?
    C9 H9A . 0.9900 ?
    C9 H9B . 0.9900 ?
    C13 H13A . 0.9900 ?
    C13 H13B . 0.9900 ?
    C15 C17 . 1.522(3) ?
    C15 H15A . 0.9900 ?
    C15 H15B . 0.9900 ?
    C17 H17A . 0.9900 ?
    C17 H17B . 0.9900 ?
    N82 C18 . 1.44(2) ?
    N82 H82A . 0.9100 ?
    N82 H82B . 0.9100 ?
    N82 H82C . 0.9100 ?
    C12 C14 . 1.511(13) ?
    C12 H12A . 0.9900 ?
    C12 H12B . 0.9900 ?
    C8 C10 . 1.513(11) ?
    C8 H8A . 0.9900 ?
    C8 H8B . 0.9900 ?
    C10 H10A . 0.9900 ?
    C10 H10B . 0.9900 ?
    C14 H14A . 0.9900 ?
    C14 H14B . 0.9900 ?
    C16 C18 . 1.511(5) ?
    C16 H16A . 0.9900 ?
    C16 H16B . 0.9900 ?
    C18 H18A . 0.9900 ?
    C18 H18B . 0.9900 ?
    Rh1 N2 . 2.0402(11) y
    Rh1 N3 . 2.0420(11) y
    Rh1 N1 . 2.0820(11) y
    Rh1 Cl1 . 2.3626(3) y
    Rh1 Cl3 . 2.3652(3) y
    Rh1 Cl2 . 2.3718(3) y
    N1 C5 . 1.4901(18) ?
    N1 C3 . 1.5054(18) ?
    N1 C1 . 1.5074(18) ?
    N2 C2 . 1.4793(18) ?
    N2 H2B . 0.9200 ?
    N2 H2A . 0.9200 ?
    N3 C4 . 1.4860(18) ?
    N3 H3A . 0.9200 ?
    N3 H3B . 0.9200 ?
    N4 C6 . 1.4816(19) ?
    N4 H4A . 0.9100 ?
    N4 H4B . 0.9100 ?
    N4 H4C . 0.9100 ?
    C5 C6 . 1.516(2) ?
    C5 H5A . 0.9900 ?
    C5 H5B . 0.9900 ?
    C1 C2 . 1.515(2) ?
    C1 H1A . 0.9900 ?
    C1 H1B . 0.9900 ?
    C3 C4 . 1.513(2) ?
    C3 H3C . 0.9900 ?
    C3 H3D . 0.9900 ?
    C4 H4D . 0.9900 ?
    C4 H4E . 0.9900 ?
    C2 H2C . 0.9900 ?
    C2 H2D . 0.9900 ?
    C6 H6A . 0.9900 ?
    C6 H6B . 0.9900 ?
    O1W H1WA . 0.8603 ?
    O1W H1WB . 0.8650 ?
loop_
    _geom_angle_atom_site_label_1
    _geom_angle_atom_site_label_2
    _geom_angle_atom_site_label_3
    _geom_angle_site_symmetry_1
    _geom_angle_site_symmetry_3
    _geom_angle
    _geom_angle_publ_flag
    N6 Rh2 N5 . . 94.21(5) ?
    N6 Rh2 N7 . . 83.77(5) ?
    N5 Rh2 N7 . . 83.74(5) ?
    N6 Rh2 Cl4 . . 90.90(4) ?
    N5 Rh2 Cl4 . . 89.68(3) ?
    N7 Rh2 Cl4 . . 171.19(3) ?
    N6 Rh2 Cl6 . . 178.74(4) ?
    N5 Rh2 Cl6 . . 87.05(3) ?
    N7 Rh2 Cl6 . . 96.26(4) ?
    Cl4 Rh2 Cl6 . . 89.216(13) ?
    N6 Rh2 Cl5 . . 84.96(4) ?
    N5 Rh2 Cl5 . . 179.17(4) ?
    N7 Rh2 Cl5 . . 96.24(4) ?
    Cl4 Rh2 Cl5 . . 90.250(13) ?
    Cl6 Rh2 Cl5 . . 93.777(12) ?
    C11 N5 Rh2 . . 106.2(3) ?
    C12 N5 Rh2 . . 115.1(5) ?
    C11 N5 H5C . . 110.5 ?
    C12 N5 H5C . . 110.1 ?
    Rh2 N5 H5C . . 110.5 ?
    C11 N5 H5D . . 110.5 ?
    C12 N5 H5D . . 101.5 ?
    Rh2 N5 H5D . . 110.5 ?
    H5C N5 H5D . . 108.7 ?
    C7 N6 Rh2 . . 115.0(2) ?
    C8 N6 Rh2 . . 105.4(3) ?
    C7 N6 H6C . . 108.5 ?
    C8 N6 H6C . . 118.4 ?
    Rh2 N6 H6C . . 108.5 ?
    C7 N6 H6D . . 108.5 ?
    C8 N6 H6D . . 108.2 ?
    Rh2 N6 H6D . . 108.5 ?
    H6C N6 H6D . . 107.5 ?
    C13 N7 C15 . . 111.90(16) ?
    C10 N7 C16 . . 112.5(2) ?
    C13 N7 C9 . . 107.12(15) ?
    C15 N7 C9 . . 107.18(17) ?
    C10 N7 C14 . . 104.7(2) ?
    C16 N7 C14 . . 104.2(2) ?
    C10 N7 Rh2 . . 109.80(15) ?
    C13 N7 Rh2 . . 107.78(12) ?
    C15 N7 Rh2 . . 119.63(12) ?
    C16 N7 Rh2 . . 121.67(15) ?
    C9 N7 Rh2 . . 102.17(11) ?
    C14 N7 Rh2 . . 101.84(13) ?
    C17 N81 H81A . . 109.5 ?
    C17 N81 H81B . . 109.5 ?
    H81A N81 H81B . . 109.5 ?
    C17 N81 H81C . . 109.5 ?
    H81A N81 H81C . . 109.5 ?
    H81B N81 H81C . . 109.5 ?
    N5 C11 C13 . . 108.4(6) ?
    N5 C11 H11A . . 110.0 ?
    C13 C11 H11A . . 110.0 ?
    N5 C11 H11B . . 110.0 ?
    C13 C11 H11B . . 110.0 ?
    H11A C11 H11B . . 108.4 ?
    N6 C7 C9 . . 110.1(4) ?
    N6 C7 H7A . . 109.6 ?
    C9 C7 H7A . . 109.6 ?
    N6 C7 H7B . . 109.6 ?
    C9 C7 H7B . . 109.6 ?
    H7A C7 H7B . . 108.1 ?
    C7 C9 N7 . . 109.9(3) ?
    C7 C9 H9A . . 109.7 ?
    N7 C9 H9A . . 109.7 ?
    C7 C9 H9B . . 109.7 ?
    N7 C9 H9B . . 109.7 ?
    H9A C9 H9B . . 108.2 ?
    N7 C13 C11 . . 107.7(3) ?
    N7 C13 H13A . . 110.2 ?
    C11 C13 H13A . . 110.2 ?
    N7 C13 H13B . . 110.2 ?
    C11 C13 H13B . . 110.2 ?
    H13A C13 H13B . . 108.5 ?
    N7 C15 C17 . . 117.61(19) ?
    N7 C15 H15A . . 107.9 ?
    C17 C15 H15A . . 107.9 ?
    N7 C15 H15B . . 107.9 ?
    C17 C15 H15B . . 107.9 ?
    H15A C15 H15B . . 107.2 ?
    C15 C17 N81 . . 108.6(6) ?
    C15 C17 H17A . . 110.0 ?
    N81 C17 H17A . . 110.0 ?
    C15 C17 H17B . . 110.0 ?
    N81 C17 H17B . . 110.0 ?
    H17A C17 H17B . . 108.3 ?
    C18 N82 H82A . . 109.5 ?
    C18 N82 H82B . . 109.5 ?
    H82A N82 H82B . . 109.5 ?
    C18 N82 H82C . . 109.5 ?
    H82A N82 H82C . . 109.5 ?
    H82B N82 H82C . . 109.5 ?
    N5 C12 C14 . . 109.3(7) ?
    N5 C12 H12A . . 109.8 ?
    C14 C12 H12A . . 109.8 ?
    N5 C12 H12B . . 109.8 ?
    C14 C12 H12B . . 109.8 ?
    H12A C12 H12B . . 108.3 ?
    C10 C8 N6 . . 108.5(7) ?
    C10 C8 H8A . . 110.0 ?
    N6 C8 H8A . . 110.0 ?
    C10 C8 H8B . . 110.0 ?
    N6 C8 H8B . . 110.0 ?
    H8A C8 H8B . . 108.4 ?
    N7 C10 C8 . . 105.3(4) ?
    N7 C10 H10A . . 110.7 ?
    C8 C10 H10A . . 110.7 ?
    N7 C10 H10B . . 110.7 ?
    C8 C10 H10B . . 110.7 ?
    H10A C10 H10B . . 108.8 ?
    C12 C14 N7 . . 109.9(6) ?
    C12 C14 H14A . . 109.7 ?
    N7 C14 H14A . . 109.7 ?
    C12 C14 H14B . . 109.7 ?
    N7 C14 H14B . . 109.7 ?
    H14A C14 H14B . . 108.2 ?
    N7 C16 C18 . . 118.3(3) ?
    N7 C16 H16A . . 107.7 ?
    C18 C16 H16A . . 107.7 ?
    N7 C16 H16B . . 107.7 ?
    C18 C16 H16B . . 107.7 ?
    H16A C16 H16B . . 107.1 ?
    N82 C18 C16 . . 109.5(9) ?
    N82 C18 H18A . . 109.8 ?
    C16 C18 H18A . . 109.8 ?
    N82 C18 H18B . . 109.8 ?
    C16 C18 H18B . . 109.8 ?
    H18A C18 H18B . . 108.2 ?
    N2 Rh1 N3 . . 91.65(5) ?
    N2 Rh1 N1 . . 85.27(5) ?
    N3 Rh1 N1 . . 84.76(5) ?
    N2 Rh1 Cl1 . . 90.64(3) ?
    N3 Rh1 Cl1 . . 91.22(3) ?
    N1 Rh1 Cl1 . . 174.17(3) ?
    N2 Rh1 Cl3 . . 87.58(3) ?
    N3 Rh1 Cl3 . . 178.79(3) ?
    N1 Rh1 Cl3 . . 94.25(3) ?
    Cl1 Rh1 Cl3 . . 89.722(12) ?
    N2 Rh1 Cl2 . . 178.45(3) ?
    N3 Rh1 Cl2 . . 89.02(3) ?
    N1 Rh1 Cl2 . . 93.40(3) ?
    Cl1 Rh1 Cl2 . . 90.746(12) ?
    Cl3 Rh1 Cl2 . . 91.723(12) ?
    C5 N1 C3 . . 109.57(11) ?
    C5 N1 C1 . . 108.53(10) ?
    C3 N1 C1 . . 113.87(11) ?
    C5 N1 Rh1 . . 111.65(8) ?
    C3 N1 Rh1 . . 106.83(8) ?
    C1 N1 Rh1 . . 106.39(8) ?
    C2 N2 Rh1 . . 110.91(9) ?
    C2 N2 H2B . . 109.5 ?
    Rh1 N2 H2B . . 109.5 ?
    C2 N2 H2A . . 109.5 ?
    Rh1 N2 H2A . . 109.5 ?
    H2B N2 H2A . . 108.0 ?
    C4 N3 Rh1 . . 111.17(8) ?
    C4 N3 H3A . . 109.4 ?
    Rh1 N3 H3A . . 109.4 ?
    C4 N3 H3B . . 109.4 ?
    Rh1 N3 H3B . . 109.4 ?
    H3A N3 H3B . . 108.0 ?
    C6 N4 H4A . . 109.5 ?
    C6 N4 H4B . . 109.5 ?
    H4A N4 H4B . . 109.5 ?
    C6 N4 H4C . . 109.5 ?
    H4A N4 H4C . . 109.5 ?
    H4B N4 H4C . . 109.5 ?
    N1 C5 C6 . . 114.70(11) ?
    N1 C5 H5A . . 108.6 ?
    C6 C5 H5A . . 108.6 ?
    N1 C5 H5B . . 108.6 ?
    C6 C5 H5B . . 108.6 ?
    H5A C5 H5B . . 107.6 ?
    N1 C1 C2 . . 112.17(11) ?
    N1 C1 H1A . . 109.2 ?
    C2 C1 H1A . . 109.2 ?
    N1 C1 H1B . . 109.2 ?
    C2 C1 H1B . . 109.2 ?
    H1A C1 H1B . . 107.9 ?
    N1 C3 C4 . . 111.65(11) ?
    N1 C3 H3C . . 109.3 ?
    C4 C3 H3C . . 109.3 ?
    N1 C3 H3D . . 109.3 ?
    C4 C3 H3D . . 109.3 ?
    H3C C3 H3D . . 108.0 ?
    N3 C4 C3 . . 109.49(11) ?
    N3 C4 H4D . . 109.8 ?
    C3 C4 H4D . . 109.8 ?
    N3 C4 H4E . . 109.8 ?
    C3 C4 H4E . . 109.8 ?
    H4D C4 H4E . . 108.2 ?
    N2 C2 C1 . . 109.82(11) ?
    N2 C2 H2C . . 109.7 ?
    C1 C2 H2C . . 109.7 ?
    N2 C2 H2D . . 109.7 ?
    C1 C2 H2D . . 109.7 ?
    H2C C2 H2D . . 108.2 ?
    N4 C6 C5 . . 108.85(12) ?
    N4 C6 H6A . . 109.9 ?
    C5 C6 H6A . . 109.9 ?
    N4 C6 H6B . . 109.9 ?
    C5 C6 H6B . . 109.9 ?
    H6A C6 H6B . . 108.3 ?
    H1WA O1W H1WB . . 112.1 ?
loop_
    _geom_torsion_atom_site_label_1
    _geom_torsion_atom_site_label_2
    _geom_torsion_atom_site_label_3
    _geom_torsion_atom_site_label_4
    _geom_torsion_site_symmetry_1
    _geom_torsion_site_symmetry_2
    _geom_torsion_site_symmetry_3
    _geom_torsion_site_symmetry_4
    _geom_torsion
    _geom_torsion_publ_flag
    N6 Rh2 N5 C11 . . . . 102.0(4) ?
    N7 Rh2 N5 C11 . . . . 18.7(4) ?
    Cl4 Rh2 N5 C11 . . . . -167.1(4) ?
    Cl6 Rh2 N5 C11 . . . . -77.9(4) ?
    N6 Rh2 N5 C12 . . . . 96.3(6) ?
    N7 Rh2 N5 C12 . . . . 13.1(6) ?
    Cl4 Rh2 N5 C12 . . . . -172.8(6) ?
    Cl6 Rh2 N5 C12 . . . . -83.5(6) ?
    N5 Rh2 N6 C7 . . . . -92.1(3) ?
    N7 Rh2 N6 C7 . . . . -8.9(3) ?
    Cl4 Rh2 N6 C7 . . . . 178.1(3) ?
    Cl5 Rh2 N6 C7 . . . . 87.9(3) ?
    N5 Rh2 N6 C8 . . . . -98.1(4) ?
    N7 Rh2 N6 C8 . . . . -14.9(4) ?
    Cl4 Rh2 N6 C8 . . . . 172.1(4) ?
    Cl5 Rh2 N6 C8 . . . . 81.9(4) ?
    N6 Rh2 N7 C10 . . . . -15.86(17) ?
    N5 Rh2 N7 C10 . . . . 79.09(17) ?
    Cl6 Rh2 N7 C10 . . . . 165.41(16) ?
    Cl5 Rh2 N7 C10 . . . . -100.08(16) ?
    N6 Rh2 N7 C13 . . . . -83.64(13) ?
    N5 Rh2 N7 C13 . . . . 11.31(13) ?
    Cl6 Rh2 N7 C13 . . . . 97.63(12) ?
    Cl5 Rh2 N7 C13 . . . . -167.86(12) ?
    N6 Rh2 N7 C15 . . . . 147.09(17) ?
    N5 Rh2 N7 C15 . . . . -117.96(17) ?
    Cl6 Rh2 N7 C15 . . . . -31.64(16) ?
    Cl5 Rh2 N7 C15 . . . . 62.87(16) ?
    N6 Rh2 N7 C16 . . . . 118.5(2) ?
    N5 Rh2 N7 C16 . . . . -146.5(2) ?
    Cl6 Rh2 N7 C16 . . . . -60.2(2) ?
    Cl5 Rh2 N7 C16 . . . . 34.3(2) ?
    N6 Rh2 N7 C9 . . . . 29.04(11) ?
    N5 Rh2 N7 C9 . . . . 123.98(11) ?
    Cl6 Rh2 N7 C9 . . . . -149.69(10) ?
    Cl5 Rh2 N7 C9 . . . . -55.18(10) ?
    N6 Rh2 N7 C14 . . . . -126.39(14) ?
    N5 Rh2 N7 C14 . . . . -31.44(14) ?
    Cl6 Rh2 N7 C14 . . . . 54.89(13) ?
    Cl5 Rh2 N7 C14 . . . . 149.40(13) ?
    Rh2 N5 C11 C13 . . . . -45.3(4) ?
    Rh2 N6 C7 C9 . . . . -15.9(5) ?
    N6 C7 C9 N7 . . . . 41.9(5) ?
    C13 N7 C9 C7 . . . . 67.3(3) ?
    C15 N7 C9 C7 . . . . -172.5(3) ?
    Rh2 N7 C9 C7 . . . . -45.9(3) ?
    C15 N7 C13 C11 . . . . 94.9(5) ?
    C9 N7 C13 C11 . . . . -147.9(4) ?
    Rh2 N7 C13 C11 . . . . -38.6(4) ?
    N5 C11 C13 N7 . . . . 57.2(4) ?
    C13 N7 C15 C17 . . . . -174.9(2) ?
    C9 N7 C15 C17 . . . . 67.9(3) ?
    Rh2 N7 C15 C17 . . . . -47.5(3) ?
    N7 C15 C17 N81 . . . . -173.4(6) ?
    Rh2 N5 C12 C14 . . . . 12.4(11) ?
    Rh2 N6 C8 C10 . . . . 43.2(5) ?
    C16 N7 C10 C8 . . . . -95.7(4) ?
    C9 N7 C10 C8 . . . . -43.9(4) ?
    C14 N7 C10 C8 . . . . 151.7(4) ?
    Rh2 N7 C10 C8 . . . . 43.1(4) ?
    N6 C8 C10 N7 . . . . -57.6(5) ?
    N5 C12 C14 N7 . . . . -40.2(10) ?
    C10 N7 C14 C12 . . . . -66.4(6) ?
    C16 N7 C14 C12 . . . . 175.3(6) ?
    Rh2 N7 C14 C12 . . . . 47.9(6) ?
    C10 N7 C16 C18 . . . . 176.1(3) ?
    C14 N7 C16 C18 . . . . -71.1(4) ?
    Rh2 N7 C16 C18 . . . . 42.8(4) ?
    N7 C16 C18 N82 . . . . -176.3(8) ?
    N2 Rh1 N1 C5 . . . . 132.69(9) ?
    N3 Rh1 N1 C5 . . . . -135.22(9) ?
    Cl3 Rh1 N1 C5 . . . . 45.47(8) ?
    Cl2 Rh1 N1 C5 . . . . -46.51(8) ?
    N2 Rh1 N1 C3 . . . . -107.53(9) ?
    N3 Rh1 N1 C3 . . . . -15.44(9) ?
    Cl3 Rh1 N1 C3 . . . . 165.25(8) ?
    Cl2 Rh1 N1 C3 . . . . 73.27(8) ?
    N2 Rh1 N1 C1 . . . . 14.44(9) ?
    N3 Rh1 N1 C1 . . . . 106.54(9) ?
    Cl3 Rh1 N1 C1 . . . . -72.77(8) ?
    Cl2 Rh1 N1 C1 . . . . -164.76(8) ?
    N3 Rh1 N2 C2 . . . . -75.84(10) ?
    N1 Rh1 N2 C2 . . . . 8.76(9) ?
    Cl1 Rh1 N2 C2 . . . . -167.08(9) ?
    Cl3 Rh1 N2 C2 . . . . 103.23(9) ?
    N2 Rh1 N3 C4 . . . . 76.85(10) ?
    N1 Rh1 N3 C4 . . . . -8.24(9) ?
    Cl1 Rh1 N3 C4 . . . . 167.53(9) ?
    Cl2 Rh1 N3 C4 . . . . -101.75(9) ?
    C3 N1 C5 C6 . . . . 66.79(15) ?
    C1 N1 C5 C6 . . . . -58.10(15) ?
    Rh1 N1 C5 C6 . . . . -175.06(10) ?
    C5 N1 C1 C2 . . . . -155.76(12) ?
    C3 N1 C1 C2 . . . . 81.92(15) ?
    Rh1 N1 C1 C2 . . . . -35.48(14) ?
    C5 N1 C3 C4 . . . . 157.88(12) ?
    C1 N1 C3 C4 . . . . -80.38(15) ?
    Rh1 N1 C3 C4 . . . . 36.77(13) ?
    Rh1 N3 C4 C3 . . . . 30.36(14) ?
    N1 C3 C4 N3 . . . . -45.09(16) ?
    Rh1 N2 C2 C1 . . . . -30.32(14) ?
    N1 C1 C2 N2 . . . . 44.48(17) ?
    N1 C5 C6 N4 . . . . -179.70(12) ?
loop_
    _geom_hbond_atom_site_label_D
    _geom_hbond_atom_site_label_H
    _geom_hbond_atom_site_label_A
    _geom_hbond_site_symmetry_A
    _geom_hbond_distance_DH
    _geom_hbond_distance_HA
    _geom_hbond_distance_DA
    _geom_hbond_angle_DHA
    N3 H3B Cl7 2_545 0.92 2.42 3.2560(13) 150.4
    N3 H3A Cl4 2_545 0.92 2.47 3.3279(12) 155.4
    N2 H2B Cl7 2_545 0.92 2.34 3.1744(12) 151.2
    N5 H5D Cl8 . 0.92 2.45 3.3452(13) 165.6
    N4 H4A Cl8 4_565 0.91 2.26 3.1322(13) 161.0
    N5 H5C Cl4 3_666 0.92 2.75 3.5319(12) 143.1
    N6 H6D Cl1 2 0.92 2.62 3.4354(13) 147.8
    N4 H4C Cl6 2_645 0.91 2.35 3.1729(13) 150.2
    N81 H81B Cl7 3_665 0.91 2.24 3.109(14) 158.5
    O1W H1WA Cl7 4_576 0.86 2.25 3.0797(15) 162.6
    N2 H2A Cl1 3_556 0.92 2.62 3.4348(12) 147.7
    N6 H6C Cl8 . 0.92 2.36 3.2199(13) 155.7
