# Supplementary material for: fac-{2-[Bis(2-amino­eth­yl)amino]­ethanaminium}trichloridorhodium(III) chloride hemihydrate
Source: Acta Crystallogr Sect E Struct Rep Online. 2010 Dec 18;67(Pt 1):m92–3. doi: 10.1107/S1600536810051846 (PMC3050386; doi:10.1107/S1600536810051846)
Supplement: Supplementary file 2 [file e-67-00m92-Isup2.hkl]

# 
# h,k,l, Fc-squared, Fo-squared, sigma(Fo-squared) and status flag 
# 
data_I
_shelx_title ' sh2186 in P1                    P21/c' 
_shelx_refln_list_code          4 
_shelx_F_calc_maximum      390.55 
_exptl_crystal_F_000      1608.00 
_reflns_d_resolution_high  0.5838 
 
loop_ 
 _symmetry_equiv_pos_as_xyz 
 'x, y, z' 
 '-x, y+1/2, -z+1/2' 
 '-x, -y, -z' 
 'x, -y-1/2, z-1/2' 
 
_cell_length_a    13.8022 
_cell_length_b    14.1954 
_cell_length_c    13.6208 
_cell_angle_alpha  90.000 
_cell_angle_beta   91.196 
_cell_angle_gamma  90.000 
 
_shelx_F_squared_multiplier     1.000 
 
loop_ 
 _refln_index_h 
 _refln_index_k 
 _refln_index_l 
 _refln_F_squared_calc 
 _refln_F_squared_meas 
 _refln_F_squared_sigma 
 _refln_observed_status 
   3   0   0       11.61       18.63      2.77 o 
   4   0   0     5464.37     6810.61    186.08 o 
   5   0   0       69.81       66.75      5.10 o 
   6   0   0     7526.61     7483.93    203.82 o 
   7   0   0     2517.16     2717.55     76.17 o 
   8   0   0    38245.21    37593.93   1024.00 o 
   9   0   0       15.67       89.88      9.70 o 
  10   0   0    20166.28    20991.49    568.10 o 
  11   0   0     1250.34     1325.79     41.35 o 
  12   0   0     6308.20     6752.04    187.06 o 
  13   0   0     4064.86     3969.95    112.90 o 
  14   0   0       51.35       88.34     11.85 o 
  15   0   0       13.77       17.37      9.16 o 
  16   0   0     8804.78     8807.84    244.41 o 
  17   0   0      719.34      898.75     33.14 o 
  18   0   0      136.15      133.42     12.51 o 
  19   0   0      412.26      374.61     20.13 o 
  20   0   0     8303.58     8342.98    234.73 o 
  21   0   0       44.53      143.05     13.87 o 
  22   0   0    12806.94    12686.98    464.25 o 
  23   0   0       19.60      257.55     19.21 o 
   1   1   0      159.71      239.83     22.31 o 
   2   1   0     2105.10     2450.59     47.44 o 
   3   1   0      311.24      355.13      8.72 o 
   4   1   0     7391.83     8724.96    158.96 o 
   5   1   0      224.46      294.64     10.70 o 
   6   1   0    17542.56    17816.65    371.51 o 
   7   1   0     1674.22     1663.58     33.91 o 
   8   1   0       35.07       63.00     11.85 o 
   9   1   0        2.06       11.18      2.55 o 
  10   1   0      402.65      385.39     11.18 o 
  11   1   0      432.97      423.85     12.15 o 
  12   1   0      350.76      377.70     11.73 o 
  13   1   0      663.22      568.77     15.61 o 
  14   1   0     1404.59     1352.97     30.64 o 
  15   1   0       77.14       72.04      5.90 o 
  16   1   0     1290.53     1264.84     30.03 o 
  17   1   0     1213.99     1168.72     28.71 o 
  18   1   0      330.93      354.64     13.87 o 
  19   1   0      774.98      710.01     20.83 o 
  20   1   0        0.70       -9.68      6.46 o 
  21   1   0       11.46        8.42      6.57 o 
  22   1   0       13.85        1.95     10.00 o 
  23   1   0       51.56       66.55      8.27 o 
   1   2   0       59.15      117.75      7.42 o 
   3   2   0      260.04      244.14      5.67 o 
   4   2   0     4481.64     5407.26     98.93 o 
   5   2   0      336.79      338.18      7.99 o 
   6   2   0    17150.87    17600.25    364.34 o 
   7   2   0      455.69      497.82     11.33 o 
   8   2   0    15668.69    16050.27    293.03 o 
   9   2   0     1896.03     1813.57     35.73 o 
  10   2   0    28011.30    28632.34    548.63 o 
  11   2   0     1396.62     1400.50     30.47 o 
  12   2   0     2186.10     2377.10     49.30 o 
  13   2   0      798.24      772.16     19.48 o 
  14   2   0     1655.40     1733.63     37.93 o 
  15   2   0     2435.09     2445.87     51.78 o 
  16   2   0     3133.15     3048.10     63.81 o 
  17   2   0     3042.55     2932.00     62.02 o 
  18   2   0      248.80      319.39     13.15 o 
  19   2   0       30.25       16.41      6.20 o 
  20   2   0     9373.53     9363.63    185.19 o 
  21   2   0      600.74      673.19     21.05 o 
  22   2   0     8033.48     7931.67    159.05 o 
  23   2   0      281.53      419.24     16.74 o 
   1   3   0        9.87       37.65      2.94 o 
   2   3   0     1660.74     2124.68     48.11 o 
   3   3   0      813.50     1014.70     19.40 o 
   4   3   0    49182.66    50430.20    918.76 o 
   5   3   0     9983.85    10084.77    196.48 o 
   6   3   0    22166.62    22133.61    464.95 o 
   7   3   0      131.40      148.48      5.55 o 
   8   3   0     6735.45     7126.05    157.51 o 
   9   3   0     3286.06     3260.81     58.77 o 
  10   3   0      756.83      798.05     40.36 o 
  11   3   0       51.61      128.73     24.70 o 
  12   3   0      234.26      281.62     10.44 o 
  13   3   0     1828.73     1798.80     38.88 o 
  14   3   0     1824.41     1900.84     41.14 o 
  15   3   0      819.03      778.63     20.40 o 
  16   3   0    10565.38    10227.09    199.89 o 
  17   3   0      428.29      425.80     14.77 o 
  18   3   0     1027.30      958.61     25.33 o 
  19   3   0      184.47      187.36     10.85 o 
  20   3   0        3.02       -1.52      7.14 o 
  21   3   0     1494.22     1473.76     36.37 o 
  22   3   0      126.09      111.22     10.75 o 
  23   3   0      168.31      172.08     12.69 o 
   0   4   0    13453.69    13219.77    503.63 o 
   1   4   0     3055.01     3174.71    143.96 o 
   2   4   0     7125.53     6520.90    118.81 o 
   3   4   0    19267.41    18614.73    322.83 o 
   4   4   0     4082.82     4133.86     86.43 o 
   5   4   0     1973.10     2115.85     40.05 o 
   6   4   0     5988.33     6367.15    158.40 o 
   7   4   0      617.56      595.86     21.25 o 
   8   4   0    19287.85    19527.42    338.98 o 
   9   4   0      922.57      985.67     19.95 o 
  10   4   0     7038.69     7400.39    129.77 o 
  11   4   0     2541.11     2576.61     52.84 o 
  12   4   0    13818.97    14083.34    271.28 o 
  13   4   0      274.59      285.92     10.63 o 
  14   4   0     1550.92     1572.17     35.05 o 
  15   4   0      189.66      161.19      9.12 o 
  16   4   0      587.65      500.90     16.17 o 
  17   4   0     3356.59     3174.98     66.79 o 
  18   4   0     1641.34     1618.68     37.77 o 
  19   4   0     1758.85     1694.32     39.60 o 
  20   4   0     4878.98     4897.90    100.86 o 
  21   4   0      205.42      232.86     12.52 o 
  22   4   0     1862.86     1810.20     43.11 o 
  23   4   0      115.78      106.82     10.88 o 
   1   5   0       95.25      521.79     16.70 o 
   2   5   0     5038.03     4928.83     90.10 o 
   3   5   0       87.39       78.21      9.26 o 
   4   5   0    42249.48    40597.45    703.15 o 
   5   5   0     6778.72     6768.87    140.18 o 
   6   5   0    58739.64    57263.90   1043.31 o 
   7   5   0     2338.67     2357.61     47.07 o 
   8   5   0     5376.22     5653.59    141.09 o 
   9   5   0       10.25       12.20      2.72 o 
  10   5   0      337.89      382.64     10.58 o 
  11   5   0     1820.26     1795.75     36.50 o 
  12   5   0      473.36      476.12     13.99 o 
  13   5   0      323.51      302.51     11.05 o 
  14   5   0    10817.70    10641.68    207.05 o 
  15   5   0     1194.74     1169.32     28.05 o 
  16   5   0    12417.30    12134.13    236.11 o 
  17   5   0       12.89        8.24      5.83 o 
  18   5   0     3130.06     2937.79     62.92 o 
  19   5   0      862.29      838.20     23.69 o 
  20   5   0     1531.05     1470.12     35.98 o 
  21   5   0     2475.43     2449.06     54.83 o 
  22   5   0       57.56       49.87      8.23 o 
  23   5   0      468.98      508.40     21.64 o 
   0   6   0     6009.12     6224.11    229.54 o 
   1   6   0       75.14      224.73      6.83 o 
   2   6   0     1561.88     1524.77     33.27 o 
   3   6   0     8357.81     8624.44    156.44 o 
   4   6   0    13141.78    12865.21    234.36 o 
   5   6   0     2114.43     1909.03     34.67 o 
   6   6   0      110.84      109.07      9.41 o 
   7   6   0     4490.52     4344.98     85.29 o 
   8   6   0     1508.57     1533.79     30.69 o 
   9   6   0     4230.92     4293.61     80.81 o 
  10   6   0    10455.49    10526.45    194.45 o 
  11   6   0     3091.39     3083.98     59.68 o 
  12   6   0    12874.01    12936.59    249.73 o 
  13   6   0     2694.21     2638.87     55.07 o 
  14   6   0      877.37      913.50     22.96 o 
  15   6   0      111.83       91.33      6.89 o 
  16   6   0     1375.66     1261.81     30.55 o 
  17   6   0     2168.86     2008.80     44.98 o 
  18   6   0     7010.52     6608.02    132.52 o 
  19   6   0     1773.35     1731.06     40.71 o 
  20   6   0      487.54      430.00     16.65 o 
  21   6   0      614.57      601.17     20.10 o 
  22   6   0      119.31      106.08     10.33 o 
   1   7   0     7182.59     7227.29    139.31 o 
   2   7   0     5400.97     5523.01    101.64 o 
   3   7   0      175.13      284.89     12.66 o 
   4   7   0    50259.10    48324.36    880.42 o 
   5   7   0      558.81      795.38     24.28 o 
   6   7   0    42416.12    41186.03    715.49 o 
   7   7   0     1617.12     1693.71     31.52 o 
   8   7   0     3999.27     4335.96     77.37 o 
   9   7   0      562.85      612.76     13.85 o 
  10   7   0     6986.66     7132.55    125.33 o 
  11   7   0     1658.28     1621.74     31.56 o 
  12   7   0     4457.12     4393.61     79.09 o 
  13   7   0     3292.75     3128.92     64.56 o 
  14   7   0    13093.56    12660.09    245.58 o 
  15   7   0     1533.83     1400.51     32.68 o 
  16   7   0    14211.18    13484.54    262.06 o 
  17   7   0        5.46        5.93      5.91 o 
  18   7   0     6314.36     6076.99    122.57 o 
  19   7   0       83.07       51.12      7.92 o 
  20   7   0     1435.63     1459.46     35.95 o 
  21   7   0     1524.62     1544.92     38.12 o 
  22   7   0        4.77        7.77     11.74 o 
   0   8   0    37553.54    35683.28    974.76 o 
   1   8   0     3515.82     3305.34     65.10 o 
   2   8   0     2001.34     2069.11     35.78 o 
   3   8   0    10701.73    10576.72    192.92 o 
   4   8   0    11752.29    12437.41    226.34 o 
   5   8   0      434.58      533.42     16.66 o 
   6   8   0    19236.31    20113.75    366.97 o 
   7   8   0      170.88      180.49      6.27 o 
   8   8   0      360.43      378.67      9.79 o 
   9   8   0    10011.73    10166.29    198.50 o 
  10   8   0      599.18      571.67     17.89 o 
  11   8   0     2799.94     2781.14     54.74 o 
  12   8   0     2536.28     2554.22     50.97 o 
  13   8   0     3499.04     3341.36     68.79 o 
  14   8   0     1433.41     1393.21     32.41 o 
  15   8   0      676.61      599.15     18.01 o 
  16   8   0     6810.52     6369.98    127.48 o 
  17   8   0      546.97      500.22     16.89 o 
  18   8   0     4213.91     3984.70     83.24 o 
  19   8   0      272.91      247.79     12.93 o 
  20   8   0       20.30       18.56      7.27 o 
  21   8   0      549.56      562.01     19.76 o 
  22   8   0     2142.14     2178.03     58.37 o 
   1   9   0      338.72      501.82     25.32 o 
   2   9   0     6309.78     6397.06    134.60 o 
   3   9   0    11130.85    11054.48    182.66 o 
   4   9   0    35075.41    34551.75    634.49 o 
   5   9   0      129.79      156.49      9.35 o 
   6   9   0    14578.81    15156.23    313.02 o 
   7   9   0       49.49       82.64     22.78 o 
   8   9   0     9609.25    10293.41    190.43 o 
   9   9   0       49.76       56.77      6.56 o 
  10   9   0        1.99       19.96      6.06 o 
  11   9   0     2855.02     2942.00     57.88 o 
  12   9   0     2230.94     2299.62     46.59 o 
  13   9   0     1579.20     1626.82     39.01 o 
  14   9   0     9365.21     9089.66    178.46 o 
  15   9   0      196.97      180.37     10.12 o 
  16   9   0     4053.66     3750.30     78.13 o 
  17   9   0      275.23      222.52     11.60 o 
  18   9   0     2004.28     2007.70     46.05 o 
  19   9   0      214.34      174.75     10.78 o 
  20   9   0     1159.62     1167.97     31.12 o 
  21   9   0      405.21      422.86     17.27 o 
   0  10   0     5563.46     5769.00    159.10 o 
   1  10   0    33739.29    33290.83    740.68 o 
   2  10   0    17207.93    17698.10    323.14 o 
   3  10   0      727.58      804.56     15.97 o 
   4  10   0     1940.11     1960.14     44.35 o 
   5  10   0     1088.21     1069.73     22.71 o 
   6  10   0     3358.43     3397.76     64.70 o 
   7  10   0     1741.44     1748.93     35.48 o 
   8  10   0     2719.49     2658.43     52.12 o 
   9  10   0     4147.52     4371.49     83.00 o 
  10  10   0     1925.51     1905.89     39.06 o 
  11  10   0     8776.57     8997.78    167.86 o 
  12  10   0      342.58      315.59     11.35 o 
  13  10   0       53.13       61.70     10.66 o 
  14  10   0     2051.15     1913.17     42.78 o 
  15  10   0     1946.82     1934.70     43.67 o 
  16  10   0     1871.63     1735.16     40.38 o 
  17  10   0      970.58      962.10     26.30 o 
  18  10   0     1232.97     1142.67     29.89 o 
  19  10   0      491.55      465.84     17.68 o 
  20  10   0     2603.29     2684.02     60.09 o 
  21  10   0     1687.90     1685.04     47.52 o 
   1  11   0     6592.58     6602.79    128.54 o 
   2  11   0    10597.14    10864.02    200.15 o 
   3  11   0     5475.79     5542.64    103.55 o 
   4  11   0     2340.61     2626.33     45.93 o 
   5  11   0     3643.61     3825.23     65.50 o 
   6  11   0     9729.99    10409.50    191.09 o 
   7  11   0     2029.87     2070.39     43.36 o 
   8  11   0     5740.96     6108.39    114.52 o 
   9  11   0       99.48      120.69     18.08 o 
  10  11   0      478.96      546.78     15.34 o 
  11  11   0     2986.69     3031.95     60.29 o 
  12  11   0     4897.96     4782.60     91.96 o 
  13  11   0     5160.21     5241.63    100.80 o 
  14  11   0     4479.49     4219.99     86.89 o 
  15  11   0      200.06      161.90      9.92 o 
  16  11   0     2630.89     2560.55     56.32 o 
  17  11   0      905.16      870.82     24.75 o 
  18  11   0     1591.36     1548.58     37.98 o 
  19  11   0        1.60       -9.52      6.35 o 
  20  11   0        0.07       -3.76      8.10 o 
  21  11   0       57.30       58.70     12.78 o 
   0  12   0    17210.95    18331.42    496.93 o 
   1  12   0    28104.19    28146.90    513.42 o 
   2  12   0     7308.35     7939.99    147.43 o 
   4  12   0     4411.71     4552.18     77.47 o 
   5  12   0     2076.33     2015.09     36.45 o 
   6  12   0       92.99       94.23      8.64 o 
   7  12   0        0.40       23.74      5.89 o 
   8  12   0     2669.54     2785.37     55.11 o 
   9  12   0     6557.50     6597.48    123.71 o 
  10  12   0     4239.94     4489.33     86.45 o 
  11  12   0      956.26     1007.92     23.99 o 
  12  12   0     4225.08     4217.34     82.11 o 
  13  12   0        3.06        7.30      5.24 o 
  14  12   0     1906.58     1879.79     43.01 o 
  15  12   0      622.62      600.88     19.35 o 
  16  12   0      532.42      464.24     17.20 o 
  17  12   0     1647.22     1545.67     37.86 o 
  18  12   0      601.46      631.66     21.00 o 
  19  12   0      156.45      143.19     10.55 o 
  20  12   0     1486.75     1480.03     56.98 o 
   1  13   0     1620.49     1886.27     38.07 o 
   2  13   0      228.97      307.33     14.36 o 
   3  13   0     6993.90     7073.19    131.64 o 
   4  13   0     4404.18     4627.46     88.02 o 
   5  13   0     7855.04     8323.64    139.27 o 
   6  13   0     3408.69     3560.91     62.16 o 
   7  13   0    13102.95    13634.29    225.95 o 
   8  13   0     6567.21     6778.21    127.49 o 
   9  13   0      802.68      846.03     21.02 o 
  10  13   0       77.67       80.14     11.32 o 
  11  13   0      294.66      313.05     12.19 o 
  12  13   0     1383.64     1286.47     29.70 o 
  13  13   0     1415.50     1479.47     33.63 o 
  14  13   0     1826.86     1788.63     41.72 o 
  15  13   0     6056.87     6132.77    124.32 o 
  16  13   0     2125.58     2168.03     50.11 o 
  17  13   0      818.57      769.92     23.82 o 
  18  13   0      158.41      156.22     12.51 o 
  19  13   0       23.77       -2.93      8.51 o 
   0  14   0     2592.57     2887.00     75.94 o 
   1  14   0     4030.79     4281.79     81.78 o 
   2  14   0     5655.89     6016.17    112.93 o 
   3  14   0       11.16      142.19     36.17 o 
   4  14   0     3944.17     4064.50     77.92 o 
   5  14   0     4191.44     4146.55     79.65 o 
   6  14   0      744.11      679.83     15.89 o 
   7  14   0      204.80      237.48      9.13 o 
   8  14   0      908.78      956.95     20.94 o 
   9  14   0       90.07      132.55     26.78 o 
  10  14   0    12382.12    12552.39    232.63 o 
  11  14   0      230.03      242.99     11.41 o 
  12  14   0     7259.88     7313.57    138.41 o 
  13  14   0      102.75      117.19      9.93 o 
  14  14   0     2654.37     2571.17     57.08 o 
  15  14   0     1011.69     1066.16     29.14 o 
  16  14   0        7.37       31.15     13.79 o 
  17  14   0     2306.34     2338.42     75.28 o 
  18  14   0     3059.91     3066.76     77.94 o 
  19  14   0       14.30       -0.68     16.39 o 
   1  15   0     1062.44     1063.12     22.55 o 
   2  15   0       47.79       61.96      5.23 o 
   3  15   0     5330.64     5398.78    102.18 o 
   4  15   0        1.30       19.59      7.42 o 
   5  15   0    22536.91    23014.48    420.43 o 
   6  15   0      356.80      370.87     12.76 o 
   7  15   0     9847.13    10143.58    170.55 o 
   8  15   0      151.15      120.90      6.84 o 
   9  15   0     2250.60     2329.36     43.71 o 
  10  15   0     1297.28     1281.59     26.91 o 
  11  15   0       18.04       15.97      6.35 o 
  12  15   0       14.84       26.10      6.51 o 
  13  15   0     1596.87     1677.05     37.96 o 
  14  15   0      589.11      553.06     19.51 o 
  15  15   0    10177.16    10111.84    200.78 o 
  16  15   0        2.01       21.39     14.55 o 
  17  15   0     4623.85     4495.83     95.21 o 
  18  15   0      255.22      267.64     21.29 o 
   0  16   0      132.65      174.77     10.92 o 
   1  16   0        9.97       72.07     10.89 o 
   2  16   0      155.84      235.47     15.14 o 
   3  16   0       55.65      229.83     15.85 o 
   4  16   0     1700.19     1816.25     38.46 o 
   5  16   0      252.39      319.47     15.80 o 
   6  16   0     3824.91     3975.29     77.66 o 
   7  16   0      149.61      190.72     12.97 o 
   8  16   0     2445.18     2451.94     45.86 o 
   9  16   0      554.67      592.21     16.16 o 
  10  16   0     8888.48     9162.23    155.82 o 
  11  16   0      147.22      157.58     17.63 o 
  12  16   0     6852.40     6963.99    120.51 o 
  13  16   0      230.24      250.60     16.63 o 
  14  16   0     2000.76     2033.30     48.09 o 
  15  16   0      120.98      112.02     10.43 o 
  16  16   0     2032.64     2195.34     51.81 o 
  17  16   0      716.20      739.81     48.55 o 
   1  17   0      444.77      506.85     13.65 o 
   2  17   0       60.44       96.43     10.95 o 
   3  17   0      283.23      362.58     13.04 o 
   4  17   0      358.97      379.97     15.88 o 
   5  17   0    17785.61    17872.30    329.59 o 
   6  17   0     1652.71     1667.75     36.62 o 
   7  17   0     8803.90     8860.27    166.57 o 
   8  17   0     2010.59     2040.24     43.83 o 
   9  17   0      365.30      395.31     15.45 o 
  10  17   0        8.59        0.85      5.54 o 
  11  17   0      971.31      950.96     22.60 o 
  12  17   0     2337.72     2370.38     46.50 o 
  13  17   0     4111.20     4095.04     77.60 o 
  14  17   0      165.01      165.51     10.26 o 
  15  17   0     9535.55     9456.36    175.69 o 
  16  17   0       18.19        5.18      8.91 o 
   0  18   0      815.44      854.13     29.10 o 
   1  18   0    12172.11    12205.20    216.31 o 
   2  18   0      564.37      579.24     15.91 o 
   3  18   0      280.88      413.46     29.90 o 
   4  18   0      601.72      660.36     17.44 o 
   5  18   0        0.06       30.28      7.98 o 
   6  18   0       14.53       -2.85      5.65 o 
   7  18   0     3190.70     3215.52     64.99 o 
   8  18   0       41.06       30.48      6.87 o 
   9  18   0      875.92      996.09     35.54 o 
  10  18   0     7359.78     7528.80    143.83 o 
  11  18   0     1782.19     1791.69     40.67 o 
  12  18   0     3516.37     3625.11     66.51 o 
  13  18   0        8.35       21.79      7.84 o 
  14  18   0      109.84      103.86     10.38 o 
  15  18   0      221.52      201.01     14.28 o 
   1  19   0      330.50      531.10     15.23 o 
   2  19   0      134.75      148.96      8.20 o 
   3  19   0     5137.43     5279.28     96.64 o 
   4  19   0      293.81      342.82     15.74 o 
   5  19   0     5351.50     5575.50    101.79 o 
   6  19   0      623.50      607.62     17.31 o 
   7  19   0     1633.85     1736.37     36.53 o 
   8  19   0      218.04      183.19     10.01 o 
   9  19   0     2736.80     2796.57     54.94 o 
  10  19   0     1624.00     1642.17     35.67 o 
  11  19   0       14.39        6.21      7.61 o 
  12  19   0       60.60       57.85      7.88 o 
  13  19   0     1040.40     1053.31     34.33 o 
  14  19   0      234.72      231.86     19.74 o 
   0  20   0      564.09      513.09     22.52 o 
   1  20   0    12988.47    13047.02    230.99 o 
   2  20   0     1625.13     1609.80     34.35 o 
   3  20   0     3161.63     3290.40     63.05 o 
   4  20   0        0.73       -9.99      6.66 o 
   5  20   0     5691.50     5706.90    104.29 o 
   6  20   0      125.68      101.25      7.95 o 
   7  20   0     2324.24     2357.91     47.43 o 
   8  20   0     1359.13     1399.41     35.77 o 
   9  20   0     5319.37     5349.32     98.65 o 
  10  20   0      257.84      236.24     11.65 o 
  11  20   0     3345.67     3385.36     78.95 o 
  12  20   0       20.72        6.85      8.06 o 
  13  20   0      521.99      525.79     28.40 o 
   1  21   0     2550.21     2715.53     53.05 o 
   2  21   0      213.38      256.93     11.82 o 
   3  21   0      962.22     1068.37     25.38 o 
   4  21   0        1.60       14.07      6.27 o 
   5  21   0      706.91      793.26     21.11 o 
   6  21   0     1376.82     1418.80     31.60 o 
   7  21   0     1476.89     1600.58     46.43 o 
   8  21   0     1025.81     1041.94     25.66 o 
   9  21   0      421.26      444.22     18.57 o 
  10  21   0      123.97      102.61     12.48 o 
  11  21   0      511.80      482.40     22.18 o 
   0  22   0       43.50       40.55     18.55 o 
   1  22   0    17461.75    17370.85    305.14 o 
   2  22   0      316.01      297.24     18.43 o 
   3  22   0     1865.96     1843.22     41.11 o 
   4  22   0       88.47       60.27      8.27 o 
   5  22   0       30.56       25.22     10.23 o 
   6  22   0     1803.41     1826.78     42.88 o 
   7  22   0     4180.03     4038.64    108.51 o 
   8  22   0       27.12        7.90     13.00 o 
   9  22   0     4959.88     5068.58    150.08 o 
  10  22   0       65.77       41.63     12.67 o 
   1  23   0      198.30      501.68     26.16 o 
   2  23   0      233.31      248.75     22.76 o 
   3  23   0      965.01      976.96     30.82 o 
   4  23   0      415.53      413.42     18.58 o 
   5  23   0       37.73       84.16     13.32 o 
   6  23   0      149.91      134.08     10.85 o 
   7  23   0       11.22       50.32     18.47 o 
   0  24   0      557.42      513.07     45.09 o 
   1  24   0     8165.18     8293.74    235.92 o 
   2  24   0        4.65      -10.46     10.28 o 
   3  24   0     2881.83     2780.01    100.57 o 
 -23   1   1     2722.31     2702.67     85.80 o 
 -22   1   1      456.77      478.33     17.75 o 
 -21   1   1     2076.65     2121.70     48.47 o 
 -20   1   1     1100.31     1139.28     29.43 o 
 -19   1   1     1467.52     1447.87     34.78 o 
 -18   1   1     1930.02     2077.29     46.22 o 
 -17   1   1    12156.51    12255.99    238.63 o 
 -16   1   1      259.80      379.41     13.13 o 
 -15   1   1     9641.84     9761.54    190.45 o 
 -14   1   1     2602.89     2713.16     56.40 o 
 -13   1   1    12465.65    12795.75    235.43 o 
 -12   1   1     8240.78     8462.27    149.84 o 
 -11   1   1    16105.50    16866.27    295.60 o 
 -10   1   1      161.31      198.13      6.37 o 
  -9   1   1     5868.56     6288.11    103.10 o 
  -8   1   1      205.80      197.40      6.57 o 
  -7   1   1    71956.48    74603.55   1148.90 o 
  -6   1   1        0.31       19.20      2.67 o 
  -5   1   1    36191.10    37478.94    625.98 o 
  -4   1   1      332.37      221.35      8.28 o 
  -2   1   1       15.21       31.29      2.13 o 
   0   1   1       47.15      119.39      2.63 o 
   1   1   1       16.82       38.60      6.93 o 
   2   1   1     1310.72     1538.78     49.51 o 
   3   1   1    16545.77    18957.56    374.40 o 
   4   1   1        0.47       47.20      3.38 o 
   5   1   1    33860.20    34715.48   1475.33 o 
   6   1   1     1395.83     1242.66     25.31 o 
   7   1   1    33684.28    33350.44    612.24 o 
   8   1   1     1023.14     1114.95     21.96 o 
   9   1   1    33806.73    34204.27    654.04 o 
  10   1   1     3354.23     3442.00     62.85 o 
  11   1   1      263.62      290.74     11.28 o 
  12   1   1      463.13      492.85     13.81 o 
  13   1   1    14701.82    14740.49    284.09 o 
  14   1   1     3020.71     3167.51     65.14 o 
  15   1   1    10245.92    10307.69    200.85 o 
  16   1   1       51.87      195.97     13.92 o 
  17   1   1     6792.37     6787.50    135.10 o 
  18   1   1     1328.30     1404.84     33.55 o 
  19   1   1     6634.09     6579.64    132.06 o 
  20   1   1      730.40      814.05     21.90 o 
  21   1   1     1087.75     1099.90     28.16 o 
  22   1   1      271.37      285.20     12.86 o 
  23   1   1      892.80     1037.90     40.64 o 
 -23   2   1      137.92      135.49     14.80 o 
 -22   2   1      237.23      189.18     13.13 o 
 -21   2   1      532.52      527.17     18.54 o 
 -20   2   1      616.66      610.50     19.59 o 
 -19   2   1     1167.09     1089.65     27.99 o 
 -18   2   1       97.49       99.56      7.92 o 
 -17   2   1     6679.13     6528.22    130.16 o 
 -16   2   1       10.57       12.72      5.22 o 
 -15   2   1     2101.10     1963.09     42.74 o 
 -14   2   1       48.78       45.47      8.85 o 
 -13   2   1    13135.07    13103.47    239.23 o 
 -12   2   1      986.39     1095.14     22.64 o 
 -11   2   1    19163.06    19937.49    348.41 o 
 -10   2   1      372.31      399.49     11.19 o 
  -9   2   1      700.72      866.14     41.47 o 
  -8   2   1     1968.54     1935.77     31.80 o 
  -7   2   1     3739.21     3900.59     67.30 o 
  -6   2   1     1841.99     2041.22     36.95 o 
  -5   2   1      123.92      122.65      3.99 o 
  -4   2   1     4320.89     4847.54     95.56 o 
  -3   2   1     6029.54     6794.30    159.52 o 
  -2   2   1     3699.36     3895.97     74.77 o 
  -1   2   1    18707.20    17248.11    437.09 o 
   0   2   1     1692.09     1633.48     35.50 o 
   1   2   1    54938.55    46755.22   1790.89 o 
   2   2   1      559.19      577.96     15.08 o 
   3   2   1    25479.78    26790.63    502.68 o 
   4   2   1       39.21       68.49      3.44 o 
   5   2   1    78461.04    78527.13   1500.66 o 
   6   2   1     1801.23     1953.45     42.64 o 
   7   2   1      289.91      179.41     12.48 o 
   8   2   1     5089.59     5162.92    116.19 o 
   9   2   1    17371.02    17861.37    325.48 o 
  10   2   1     1260.68     1283.96     26.61 o 
  11   2   1     9754.98    10023.07    193.89 o 
  12   2   1      887.96      898.43     21.29 o 
  13   2   1     3666.35     3728.41     75.37 o 
  14   2   1     1189.08     1161.09     27.10 o 
  15   2   1        2.60       -3.57      6.83 o 
  16   2   1       49.43       53.06      5.83 o 
  17   2   1      515.24      509.75     16.62 o 
  18   2   1       81.40       78.67      9.02 o 
  19   2   1     2658.08     2556.52     52.80 o 
  20   2   1       12.94       23.77      6.11 o 
  21   2   1      316.35      330.33     13.98 o 
  22   2   1      572.88      594.97     20.18 o 
  23   2   1      169.91      201.56     14.01 o 
 -23   3   1      631.69      601.38     29.25 o 
 -22   3   1      363.45      349.80     17.79 o 
 -21   3   1     1551.99     1617.52     39.00 o 
 -20   3   1     1938.18     1911.23     43.99 o 
 -19   3   1     1136.77     1080.02     30.30 o 
 -18   3   1     1110.64     1148.40     28.68 o 
 -17   3   1     4645.63     4573.45     93.18 o 
 -16   3   1      272.05      305.02     11.88 o 
 -15   3   1    10107.80    10138.57    197.72 o 
 -14   3   1      500.84      519.05     15.15 o 
 -13   3   1    12282.96    12370.97    225.36 o 
 -12   3   1        8.51       15.12      4.46 o 
 -11   3   1     3771.25     3903.77     94.19 o 
 -10   3   1      532.27      523.90     11.21 o 
  -9   3   1     1108.16     1187.70     21.54 o 
  -8   3   1       14.43       25.80      3.26 o 
  -7   3   1    39870.36    41554.07    771.00 o 
  -6   3   1        5.19       18.92      2.34 o 
  -5   3   1    40915.85    42824.25    958.14 o 
  -4   3   1        9.88       20.47      2.39 o 
  -3   3   1    43567.13    41042.43    876.30 o 
  -2   3   1     1212.17     1239.76     23.23 o 
  -1   3   1    17271.83    16135.23    278.61 o 
   0   3   1       87.60      194.13      3.84 o 
   1   3   1       60.39       76.24      3.50 o 
   2   3   1     1149.70     1482.99     51.42 o 
   3   3   1    46131.68    45476.24    892.32 o 
   4   3   1     2861.60     2971.79     71.03 o 
   5   3   1    57148.62    57835.70   1056.13 o 
   6   3   1     1552.75     1649.66     30.42 o 
   7   3   1    19242.63    20117.35    353.08 o 
   8   3   1      112.36      130.88      5.96 o 
   9   3   1    24967.99    25554.66    468.03 o 
  10   3   1       71.60       72.68      4.52 o 
  11   3   1       45.13       64.25      4.60 o 
  12   3   1     1376.27     1470.74     32.28 o 
  13   3   1     1247.73     1353.91     38.47 o 
  14   3   1      201.21      214.20      9.63 o 
  15   3   1     6895.33     6802.05    134.45 o 
  16   3   1      992.16      986.34     24.83 o 
  17   3   1     5223.29     5063.98    102.57 o 
  18   3   1       34.53       48.41      6.19 o 
  19   3   1     4412.89     4305.94     84.10 o 
  20   3   1      434.77      481.71     16.96 o 
  21   3   1     1977.94     1957.98     45.47 o 
  22   3   1      465.46      426.81     16.98 o 
  23   3   1      718.05      717.68     31.86 o 
 -23   4   1      732.17      652.82     31.16 o 
 -22   4   1     1897.69     1814.91     49.91 o 
 -21   4   1     3194.19     3143.47     67.92 o 
 -20   4   1      347.30      369.94     14.93 o 
 -19   4   1     9854.27     9576.48    188.89 o 
 -18   4   1      422.74      417.36     15.37 o 
 -17   4   1     6643.69     6652.52    132.62 o 
 -16   4   1      675.87      682.53     19.09 o 
 -15   4   1       38.18       51.13     13.22 o 
 -14   4   1       64.52       81.89      6.36 o 
 -13   4   1    45579.28    43982.85    842.38 o 
 -12   4   1     1610.58     1691.31     36.49 o 
 -11   4   1    25059.69    25291.32    443.51 o 
 -10   4   1     2267.39     2216.25     41.61 o 
  -9   4   1      493.96      544.75     15.40 o 
  -8   4   1       84.73      113.93      4.53 o 
  -7   4   1      398.67      409.04     15.28 o 
  -6   4   1      159.99      162.74      5.01 o 
  -5   4   1      222.80      307.39      7.45 o 
  -4   4   1     7271.84     7247.77    132.56 o 
  -3   4   1      305.82      417.51     17.50 o 
  -2   4   1     1794.65     2207.27    118.59 o 
  -1   4   1     9535.29    10498.54    167.58 o 
   0   4   1     4335.54     4332.65     95.37 o 
   1   4   1     1637.92     2025.33     38.22 o 
   2   4   1     6641.85     6632.64    148.97 o 
   3   4   1   129936.55   125281.70   7508.75 o 
   4   4   1      605.43      753.32     32.78 o 
   5   4   1   110218.09   104958.77   4010.23 o 
   6   4   1     2637.27     2584.18     47.76 o 
   7   4   1      286.69      230.73      7.64 o 
   8   4   1     1320.18     1229.60     23.63 o 
   9   4   1    42155.96    41969.27    770.08 o 
  10   4   1        0.44        6.31      3.06 o 
  11   4   1    18642.25    18215.27    349.34 o 
  12   4   1     2452.63     2436.96     50.67 o 
  13   4   1    11227.97    10989.10    213.01 o 
  14   4   1     1570.32     1653.92     36.70 o 
  15   4   1     2697.45     2537.86     53.78 o 
  16   4   1      460.96      448.54     13.80 o 
  17   4   1     9596.50     9420.78    174.58 o 
  18   4   1      651.34      656.72     18.48 o 
  19   4   1     1977.96     1870.71     43.06 o 
  20   4   1        3.97        0.44      6.30 o 
  21   4   1       49.48       67.46      9.97 o 
  22   4   1       61.92       45.21      8.05 o 
  23   4   1      322.88      329.56     21.85 o 
 -23   5   1     2517.84     2556.70     82.25 o 
 -22   5   1     1276.99     1187.75     50.63 o 
 -21   5   1      132.63      122.59      9.98 o 
 -20   5   1       21.45       -2.52      6.40 o 
 -19   5   1       49.15       57.03      7.77 o 
 -18   5   1       10.40       20.51      6.12 o 
 -17   5   1     2768.53     2747.12     58.95 o 
 -16   5   1     2462.50     2356.57     50.86 o 
 -15   5   1     9898.56     9472.15    185.17 o 
 -14   5   1     1624.38     1574.66     35.16 o 
 -13   5   1     1056.61     1075.27     25.62 o 
 -12   5   1     2187.56     2117.11     42.68 o 
 -11   5   1     1650.82     1608.15     31.50 o 
 -10   5   1     1369.80     1382.44     27.56 o 
  -9   5   1     1703.29     1750.17     41.81 o 
  -8   5   1     1516.18     1653.71     28.89 o 
  -7   5   1      202.89      266.90     11.56 o 
  -6   5   1     3600.67     3617.10     64.80 o 
  -5   5   1    17560.90    17265.41    374.91 o 
  -4   5   1    13692.19    13503.58    248.08 o 
  -3   5   1    17818.27    17247.30    316.75 o 
  -2   5   1     1567.18     1546.10     33.81 o 
  -1   5   1      556.23      462.12     10.11 o 
   0   5   1    19842.12    18568.20    420.92 o 
   1   5   1        3.03       22.21      1.81 o 
   2   5   1    11256.70    10326.28    177.69 o 
   3   5   1     7886.46     7541.31    158.42 o 
   4   5   1     1745.23     1918.38     33.47 o 
   5   5   1    21617.51    21880.93    364.50 o 
   6   5   1    10147.34    10298.76    169.68 o 
   7   5   1    19590.91    20292.47    335.66 o 
   8   5   1     2522.14     2529.35     43.93 o 
   9   5   1     2895.46     3037.25     57.63 o 
  10   5   1     2355.50     2340.44     48.13 o 
  11   5   1     1891.60     1910.49     40.40 o 
  12   5   1        2.87       -5.72      3.81 o 
  13   5   1     4094.13     3819.31     72.47 o 
  14   5   1     3061.97     2978.34     58.07 o 
  15   5   1     1186.43     1180.35     38.13 o 
  16   5   1     1273.97     1256.36     28.25 o 
  17   5   1     6505.80     6221.57    124.62 o 
  18   5   1     2439.86     2381.59     52.32 o 
  19   5   1     2123.23     2077.13     47.09 o 
  20   5   1      612.44      608.61     19.68 o 
  21   5   1      155.57      139.38      9.82 o 
  22   5   1      721.47      694.47     25.70 o 
  23   5   1      122.35      106.23     13.90 o 
 -22   6   1      394.86      365.64     23.24 o 
 -21   6   1     5971.53     5829.11    137.41 o 
 -20   6   1       54.97       46.22      7.65 o 
 -19   6   1     6092.47     5882.49    119.13 o 
 -18   6   1       54.95       58.91      7.09 o 
 -17   6   1    15143.32    14805.34    287.36 o 
 -16   6   1       53.68       27.96      6.44 o 
 -14   6   1     4478.49     4171.71     84.52 o 
 -13   6   1    13719.36    13210.59    255.43 o 
 -12   6   1     3156.56     3167.51     61.94 o 
 -11   6   1    34640.38    34324.63    643.59 o 
 -10   6   1       28.48       20.02      3.61 o 
  -9   6   1     8162.02     8618.50    171.89 o 
  -8   6   1       12.37       28.56      6.32 o 
  -7   6   1     1164.35     1210.03     31.24 o 
  -6   6   1      606.88      628.32     13.30 o 
  -5   6   1     2414.79     2380.70     43.31 o 
  -4   6   1      681.93      619.03     14.99 o 
  -3   6   1    12087.67    12398.77    256.93 o 
  -2   6   1     9411.39     9145.95    202.38 o 
  -1   6   1     6181.57     5928.35    182.98 o 
   0   6   1     4024.98     3769.33    122.54 o 
   1   6   1    11014.17    10248.28    163.43 o 
   2   6   1       73.23      163.00      8.33 o 
   3   6   1    54271.24    50658.16    889.10 o 
   4   6   1    21701.72    20882.68    347.22 o 
   5   6   1    28188.74    27486.88    457.58 o 
   6   6   1        0.05       17.96      4.13 o 
   7   6   1     8417.51     8835.18    153.17 o 
   8   6   1     1170.95     1241.92     26.00 o 
   9   6   1    29356.81    29062.76    503.34 o 
  10   6   1       50.17       55.31      8.09 o 
  11   6   1    40075.36    39136.64    704.95 o 
  12   6   1      230.81      241.13     10.06 o 
  13   6   1    20048.12    19467.05    353.29 o 
  14   6   1     1870.07     1902.92     39.01 o 
  15   6   1      273.87      249.41     11.66 o 
  16   6   1      850.26      820.99     22.21 o 
  17   6   1      554.78      534.36     17.24 o 
  18   6   1       15.04        5.45      6.26 o 
  19   6   1     3486.86     3391.57     72.15 o 
  20   6   1     1139.93     1133.42     29.72 o 
  21   6   1      269.15      262.62     13.50 o 
  22   6   1      174.76      147.10     14.34 o 
 -22   7   1      124.03      106.55     15.62 o 
 -21   7   1      487.63      467.52     20.72 o 
 -20   7   1       14.73       -1.72      6.56 o 
 -19   7   1        6.13        2.49      6.39 o 
 -18   7   1     1094.76     1088.21     28.23 o 
 -17   7   1      455.20      426.94     15.55 o 
 -16   7   1     5249.15     5099.19    103.09 o 
 -15   7   1      518.11      533.65     16.24 o 
 -14   7   1     3157.00     2978.99     62.11 o 
 -13   7   1      985.11      927.29     24.48 o 
 -12   7   1        7.83        1.48      6.73 o 
 -11   7   1     1412.27     1406.44     29.77 o 
 -10   7   1       64.71       73.19      5.00 o 
  -9   7   1     5455.10     5419.45     96.93 o 
  -8   7   1       27.40       32.54      3.43 o 
  -7   7   1      352.29      396.78      9.88 o 
  -6   7   1      630.62      714.64     14.13 o 
  -5   7   1     4175.11     4278.47     75.94 o 
  -4   7   1    12119.99    12114.17    210.53 o 
  -3   7   1     2276.12     2299.68     43.77 o 
  -2   7   1     6353.45     5636.80     93.81 o 
  -1   7   1     1123.00     1253.32     35.21 o 
   0   7   1      662.49      895.44     69.90 o 
   1   7   1       87.19       90.26      5.60 o 
   2   7   1      692.21      735.56     27.28 o 
   3   7   1      103.34      216.77     13.07 o 
   4   7   1    15942.12    15272.61    265.05 o 
   5   7   1     2171.62     2053.53     36.00 o 
   6   7   1    13606.25    13977.74    241.26 o 
   7   7   1     1201.86     1170.64     21.87 o 
   8   7   1     3493.49     3639.76     64.92 o 
   9   7   1     1875.16     1790.41     33.80 o 
  10   7   1     3413.46     3267.81     59.33 o 
  11   7   1     3618.52     3412.79     64.92 o 
  12   7   1       38.80       41.00      4.82 o 
  13   7   1     1757.32     1796.52     39.44 o 
  14   7   1     1069.18      991.40     24.52 o 
  15   7   1     1561.63     1415.66     32.90 o 
  16   7   1     5492.35     5391.91    108.74 o 
  17   7   1     1744.50     1695.29     39.30 o 
  18   7   1     3109.74     3101.99     66.32 o 
  19   7   1       53.77       44.39      7.26 o 
  20   7   1       50.36       36.28      7.53 o 
  21   7   1       48.68       16.82      7.74 o 
  22   7   1      186.19      175.41     18.49 o 
 -22   8   1      163.53      143.49     15.54 o 
 -21   8   1     4903.88     4786.65    114.87 o 
 -20   8   1      236.19      224.02     12.48 o 
 -19   8   1     6790.87     6646.65    134.11 o 
 -18   8   1      352.69      372.52     15.08 o 
 -17   8   1      726.28      711.15     25.88 o 
 -16   8   1      198.53      181.80     13.06 o 
 -15   8   1     1538.01     1521.99     35.17 o 
 -14   8   1     3441.86     3336.61     69.05 o 
 -13   8   1     6673.33     6553.94    123.90 o 
 -12   8   1     6602.24     6419.18    121.40 o 
 -11   8   1    18050.56    18153.81    366.22 o 
 -10   8   1      819.67      851.56     19.73 o 
  -9   8   1    21429.04    21252.75    367.83 o 
  -8   8   1     7174.73     7180.56    126.11 o 
  -7   8   1    22364.11    22347.45    371.70 o 
  -6   8   1      638.31      656.22     14.44 o 
  -5   8   1      136.34      187.78     11.81 o 
  -4   8   1     3464.32     3557.87     63.75 o 
  -3   8   1     3336.83     3496.83     59.14 o 
  -2   8   1      541.22      704.08     33.50 o 
  -1   8   1    20504.36    19436.70    358.23 o 
   0   8   1     2161.21     2103.49     40.63 o 
   1   8   1    50228.14    46789.00    851.59 o 
   2   8   1      431.16      429.89     14.83 o 
   3   8   1    24236.05    24220.09    425.01 o 
   4   8   1     6933.52     6853.47    125.50 o 
   5   8   1     1104.83     1256.21     24.82 o 
   6   8   1    14404.25    15014.37    336.16 o 
   7   8   1      140.94      226.38      8.80 o 
   8   8   1     4263.52     4172.23     74.38 o 
   9   8   1    18549.01    18506.57    320.41 o 
  10   8   1      816.96      882.96     32.62 o 
  11   8   1    19876.35    19741.69    360.57 o 
  12   8   1      171.08      125.47     10.88 o 
  13   8   1    14250.58    14161.70    273.93 o 
  14   8   1     2801.54     2883.33     60.53 o 
  15   8   1     3886.65     3724.79     76.94 o 
  16   8   1      331.70      345.82     13.91 o 
  17   8   1      632.62      593.13     18.52 o 
  18   8   1       15.56        6.43      6.31 o 
  19   8   1      632.81      600.25     19.99 o 
  20   8   1     1059.67     1061.14     28.77 o 
  21   8   1     5525.69     5680.86    135.15 o 
  22   8   1      610.18      525.60     27.68 o 
 -21   9   1       70.47       61.11     12.93 o 
 -20   9   1      135.17      110.79     10.74 o 
 -19   9   1     1243.51     1241.38     29.39 o 
 -18   9   1     4657.30     4704.77     97.05 o 
 -17   9   1     1644.38     1545.10     36.82 o 
 -16   9   1     2526.45     2495.52     54.24 o 
 -15   9   1      431.50      421.18     24.35 o 
 -14   9   1     1844.01     1741.83     37.21 o 
 -13   9   1     1725.84     1770.70     37.55 o 
 -12   9   1     1220.87     1262.55     28.11 o 
 -11   9   1       37.44       40.39      5.82 o 
 -10   9   1       23.51        6.64      9.94 o 
  -9   9   1      935.82      909.10     20.75 o 
  -8   9   1      154.90      247.46     20.64 o 
  -7   9   1     2432.64     2585.54     50.31 o 
  -6   9   1    10754.77    10982.46    201.65 o 
  -5   9   1     2922.71     3033.19     55.29 o 
  -4   9   1     4664.06     4744.68     84.56 o 
  -3   9   1     1981.11     2037.84     34.72 o 
  -2   9   1    10222.42     9801.65    181.09 o 
  -1   9   1     4807.13     4808.29     89.23 o 
   0   9   1     9569.05     9205.41    201.28 o 
   1   9   1        0.34       10.30      5.71 o 
   2   9   1     9661.18     9296.84    182.03 o 
   3   9   1     9519.35     9879.32    162.89 o 
   4   9   1     4583.89     4820.86     96.83 o 
   5   9   1      248.88      308.57     10.82 o 
   6   9   1     4692.17     4872.83     91.06 o 
   7   9   1     4715.56     4800.79     90.12 o 
   8   9   1     9952.24    10153.42    186.51 o 
   9   9   1     2778.08     2801.45     54.44 o 
  10   9   1      954.59     1017.50     22.74 o 
  11   9   1      650.58      513.75     14.11 o 
  12   9   1      454.47      426.25     13.77 o 
  13   9   1      359.27      433.12     14.24 o 
  14   9   1     2194.15     2065.61     45.42 o 
  15   9   1      757.25      720.95     20.54 o 
  16   9   1     3842.12     3590.72     75.14 o 
  17   9   1        4.34        2.92      5.50 o 
  18   9   1     2168.45     2128.45     48.31 o 
  19   9   1      930.76      867.67     25.05 o 
  20   9   1     1847.89     1811.41     43.37 o 
  21   9   1      697.90      637.47     26.45 o 
 -21  10   1     2358.84     2279.73     93.26 o 
 -20  10   1      853.70      816.02     27.88 o 
 -19  10   1     1558.27     1463.08     36.45 o 
 -18  10   1       38.42       29.69      7.43 o 
 -17  10   1      379.98      317.46     14.06 o 
 -16  10   1       94.73       84.46      7.64 o 
 -15  10   1       78.80       51.49      8.60 o 
 -14  10   1     1988.24     1939.07     41.23 o 
 -13  10   1      326.80      305.96     11.54 o 
 -12  10   1        9.06       -5.24      4.34 o 
 -11  10   1     4685.51     4860.16     93.23 o 
 -10  10   1      479.18      557.54     17.38 o 
  -9  10   1    33701.53    34009.62    620.97 o 
  -8  10   1     9293.11     9308.62    172.23 o 
  -7  10   1    10828.73    10928.90    200.93 o 
  -6  10   1     1985.62     1984.78     39.37 o 
  -5  10   1     2943.11     3016.05     57.63 o 
  -4  10   1      492.06      470.90     10.33 o 
  -3  10   1     3255.27     3340.56     55.61 o 
  -2  10   1       36.54      162.49      9.72 o 
  -1  10   1    50864.93    49448.68   1220.95 o 
   0  10   1     8332.85     9315.98    218.64 o 
   1  10   1    34642.16    35799.98    657.42 o 
   2  10   1     3546.16     3993.06     88.81 o 
   3  10   1    15508.45    15993.04    253.24 o 
   4  10   1     3073.19     3107.33     56.38 o 
   5  10   1      473.49      387.08     10.63 o 
   6  10   1      121.76      159.16      7.05 o 
   7  10   1      583.38      595.71     15.14 o 
   8  10   1       17.16       25.21      5.08 o 
   9  10   1       34.89       57.17     10.25 o 
  10  10   1      744.88      798.43     19.06 o 
  11  10   1     6857.04     6677.39    125.37 o 
  12  10   1     1093.94     1229.67     47.64 o 
  13  10   1     3972.47     4041.19     82.71 o 
  14  10   1      901.44      873.83     23.21 o 
  15  10   1     2561.18     2522.38     54.82 o 
  16  10   1      405.48      420.97     15.63 o 
  17  10   1      257.00      278.65     13.39 o 
  18  10   1        1.19       -5.03      6.66 o 
  19  10   1     2001.40     1945.08     48.91 o 
  20  10   1      495.85      475.78     21.43 o 
  21  10   1     4635.95     4801.05    116.63 o 
 -21  11   1        1.36      -10.43      9.97 o 
 -20  11   1      178.67      142.36     11.99 o 
 -19  11   1      101.90       47.74     10.11 o 
 -18  11   1     2363.32     2380.43     53.75 o 
 -17  11   1     2372.32     2377.11     53.21 o 
 -16  11   1     3153.71     3144.76     67.19 o 
 -15  11   1     2042.93     1998.52     45.09 o 
 -14  11   1      117.45      118.34      9.14 o 
 -13  11   1      236.51      255.56     10.93 o 
 -12  11   1     4791.91     4713.24     90.86 o 
 -11  11   1     1089.69     1133.20     26.13 o 
 -10  11   1      528.55      547.90     15.19 o 
  -9  11   1      140.40      140.64     10.67 o 
  -8  11   1    15376.58    15302.33    280.34 o 
  -7  11   1     3633.27     3966.34     75.69 o 
  -6  11   1     5049.28     5247.17     98.55 o 
  -5  11   1     2330.15     2677.16     46.93 o 
  -4  11   1     4883.20     5053.40     85.82 o 
  -3  11   1     7457.18     7696.78    143.13 o 
  -2  11   1    13127.12    13334.66    256.20 o 
  -1  11   1     1362.18     1490.98     52.79 o 
   0  11   1     2395.80     2640.84     47.79 o 
   2  11   1     5166.85     5100.55    107.86 o 
   3  11   1     1903.09     1924.37     34.34 o 
   4  11   1     3856.56     3944.17     67.26 o 
   5  11   1     7382.20     7658.17    141.69 o 
   6  11   1      303.09      378.91     18.79 o 
   7  11   1     1052.67     1293.02     27.47 o 
   8  11   1     2945.72     3048.41     59.31 o 
   9  11   1     3911.96     4029.43     77.23 o 
  10  11   1     8256.79     8403.15    156.05 o 
  11  11   1      381.99      323.21     11.52 o 
  12  11   1      128.34      112.38      7.02 o 
  13  11   1      285.14      324.37     14.07 o 
  14  11   1     1087.53     1068.30     27.43 o 
  15  11   1       26.86       28.60      7.62 o 
  16  11   1        6.36        6.76      8.90 o 
  17  11   1     2494.50     2322.35     52.24 o 
  18  11   1     3484.60     3412.31     73.41 o 
  19  11   1     2913.83     2752.33     61.31 o 
  20  11   1     1280.49     1251.54     39.02 o 
  21  11   1      428.77      391.41     21.19 o 
 -20  12   1      963.74      866.76     39.55 o 
 -19  12   1        3.44      -10.99      7.32 o 
 -18  12   1     2130.88     2076.64     50.45 o 
 -17  12   1        3.69        4.35      7.01 o 
 -16  12   1      316.38      308.73     14.07 o 
 -15  12   1      521.24      494.16     17.07 o 
 -14  12   1      346.64      294.70     12.33 o 
 -13  12   1     3032.10     3022.13     61.04 o 
 -12  12   1      127.84      134.99      7.81 o 
 -11  12   1     1375.19     1313.12     29.63 o 
 -10  12   1    12715.25    12814.52    237.30 o 
  -9  12   1     6435.27     6804.32    127.80 o 
  -8  12   1     2860.03     3242.61     68.52 o 
  -7  12   1    19282.40    20265.64    369.94 o 
  -6  12   1     4268.96     4315.07     74.40 o 
  -5  12   1     4548.43     4635.77     79.23 o 
  -4  12   1       31.94       33.06      4.18 o 
  -3  12   1     5811.20     6199.40    131.67 o 
  -2  12   1    10183.90    10241.37    197.97 o 
  -1  12   1    22094.61    22521.24    430.76 o 
   0  12   1    10838.63    11628.51    200.85 o 
   1  12   1    41818.52    42624.40    891.26 o 
   2  12   1     7834.73     8269.04    152.85 o 
   3  12   1     2986.13     3106.42     79.47 o 
   4  12   1     6276.54     6259.56    105.23 o 
   5  12   1     3371.27     3453.48     59.78 o 
   6  12   1       57.40       63.35      5.89 o 
   7  12   1     2194.38     2186.32     43.68 o 
   8  12   1     5388.11     5501.29    103.82 o 
   9  12   1      168.04      144.73      7.83 o 
  10  12   1     2807.11     2987.01     59.13 o 
  11  12   1      522.95      585.01     16.46 o 
  12  12   1     6472.51     6406.80    122.04 o 
  13  12   1     2748.55     2689.09     57.90 o 
  14  12   1      198.14      197.47     11.00 o 
  15  12   1     1107.00     1186.75     30.24 o 
  16  12   1      217.88      193.87     11.86 o 
  17  12   1      511.41      519.73     18.52 o 
  18  12   1     1383.95     1332.15     34.35 o 
  19  12   1      957.67      913.73     38.47 o 
  20  12   1     2765.38     2738.65     71.97 o 
 -19  13   1      626.54      561.67     23.29 o 
 -18  13   1     2449.10     2461.42     64.22 o 
 -17  13   1     5133.33     5024.78    104.27 o 
 -16  13   1       48.97       42.26      7.80 o 
 -15  13   1     3595.25     3641.04     77.24 o 
 -14  13   1      372.40      393.96     14.74 o 
 -13  13   1     1601.34     1583.15     47.57 o 
 -12  13   1      977.24      943.66     23.77 o 
 -11  13   1      228.66      249.39     10.97 o 
 -10  13   1      218.50      185.84      9.55 o 
  -9  13   1      662.77      608.40     16.79 o 
  -8  13   1     2785.48     2932.74     58.27 o 
  -7  13   1     1609.34     1773.70     33.47 o 
  -6  13   1    10901.27    11414.50    190.15 o 
  -5  13   1    18725.08    19413.78    355.16 o 
  -4  13   1      710.58      898.30     29.77 o 
  -3  13   1     4505.08     4810.83    111.52 o 
  -2  13   1     4898.47     5299.77     99.62 o 
  -1  13   1    11745.19    12280.93    257.05 o 
   0  13   1      999.51     1196.88     25.43 o 
   2  13   1     5188.40     5311.01     99.44 o 
   3  13   1     5391.76     5515.73    103.60 o 
   4  13   1     4485.99     4557.01     86.19 o 
   5  13   1      281.02      340.20     11.01 o 
   7  13   1    16237.42    16748.51    305.88 o 
   8  13   1     3782.57     4143.03     79.80 o 
   9  13   1     1439.94     1537.62     33.37 o 
  10  13   1     2460.20     2443.92     49.81 o 
  11  13   1      175.24      145.69      8.46 o 
  12  13   1       39.91       25.48      5.94 o 
  13  13   1      517.60      571.87     25.48 o 
  14  13   1      190.28      234.26     12.12 o 
  15  13   1     2130.51     2100.99     48.03 o 
  16  13   1      188.74      203.31     11.70 o 
  17  13   1     4230.77     4179.37     88.35 o 
  18  13   1      162.72      141.00     12.66 o 
  19  13   1     3728.33     3580.39     90.46 o 
 -19  14   1      236.54      275.73     21.87 o 
 -18  14   1     3952.89     3920.62     96.76 o 
 -17  14   1      264.27      215.46     14.89 o 
 -16  14   1     1581.62     1616.34     39.78 o 
 -15  14   1      318.19      299.84     16.68 o 
 -14  14   1     1837.22     1781.83     39.91 o 
 -13  14   1      845.63      854.43     22.94 o 
 -12  14   1    12671.59    12783.12    238.15 o 
 -11  14   1     1733.34     1793.60     39.09 o 
 -10  14   1     2427.53     2439.66     50.38 o 
  -9  14   1     3674.98     3663.59     64.89 o 
  -8  14   1     7242.94     7554.23    128.59 o 
  -7  14   1     4857.91     4986.48     85.94 o 
  -6  14   1     3183.56     3222.45     63.58 o 
  -5  14   1     2783.32     2839.74     56.15 o 
  -4  14   1        0.23       24.43      5.07 o 
  -3  14   1       10.55       15.34      5.40 o 
  -2  14   1     4658.64     4793.83     86.85 o 
  -1  14   1     7968.24     8251.66    153.08 o 
   0  14   1     4612.53     4959.60     94.04 o 
   1  14   1       21.71       28.79      5.03 o 
   2  14   1     6893.69     7216.61    134.83 o 
   3  14   1      313.06      320.92     15.39 o 
   4  14   1    14614.77    14634.63    268.52 o 
   5  14   1     5885.71     5750.16    108.38 o 
   6  14   1     1290.78     1378.22     27.16 o 
   7  14   1     2043.28     2054.44     38.30 o 
   8  14   1     5995.87     6178.27    105.46 o 
   9  14   1      305.52      353.47     12.95 o 
  10  14   1    11259.90    11115.81    206.07 o 
  11  14   1        2.71        3.63      5.66 o 
  12  14   1     2225.34     2249.83     47.50 o 
  13  14   1       42.73       51.24      7.48 o 
  14  14   1     5497.03     5565.80    113.78 o 
  15  14   1      833.77      860.02     31.89 o 
  16  14   1       25.29       54.25      8.50 o 
  17  14   1       39.20       28.23      8.04 o 
  18  14   1     3281.48     3211.46     82.43 o 
  19  14   1     1330.87     1303.19     41.30 o 
 -18  15   1        1.22        5.86     10.66 o 
 -17  15   1     2191.11     2180.83     58.80 o 
 -16  15   1      646.54      695.86     22.78 o 
 -15  15   1     2120.37     2107.04     49.14 o 
 -14  15   1      280.00      303.56     14.00 o 
 -13  15   1     1032.88     1089.50     27.66 o 
 -12  15   1     1571.56     1553.81     35.59 o 
 -11  15   1      563.57      546.03     15.47 o 
 -10  15   1      116.32      101.74      7.13 o 
  -9  15   1       63.58       67.64      5.87 o 
  -8  15   1      529.24      531.71     14.28 o 
  -7  15   1     8952.00     9275.87    173.67 o 
  -6  15   1      358.86      458.14     25.72 o 
  -5  15   1     7256.40     7627.25    143.36 o 
  -4  15   1      426.99      671.14     37.09 o 
  -3  15   1    14531.81    14981.41    263.84 o 
  -2  15   1      857.65     1075.20     31.26 o 
  -1  15   1      530.78      701.86     16.42 o 
   0  15   1      506.32      574.86     14.90 o 
   1  15   1      137.75      135.24      7.20 o 
   2  15   1     1229.39     1288.91     27.96 o 
   3  15   1     2229.19     2361.83     47.45 o 
   4  15   1       56.47      101.03      9.03 o 
   5  15   1    16243.65    16667.48    306.44 o 
   6  15   1      147.68      275.78     25.39 o 
   7  15   1     3581.10     3818.74     67.36 o 
   8  15   1       49.38       59.69     10.44 o 
   9  15   1     4277.41     4355.77     76.56 o 
  10  15   1      496.96      545.15     16.91 o 
  11  15   1      104.85      109.49      8.24 o 
  12  15   1       35.56       48.30      7.21 o 
  13  15   1       41.37       26.20      7.23 o 
  14  15   1        2.20       -1.23      6.56 o 
  15  15   1     1566.78     1685.08     41.12 o 
  16  15   1     1466.48     1586.13     39.60 o 
  17  15   1     3395.74     3438.46     87.27 o 
  18  15   1     1202.41     1221.39     39.39 o 
 -17  16   1      497.10      494.54     22.39 o 
 -16  16   1     2302.76     2262.23     60.63 o 
 -15  16   1      128.41       90.00     10.98 o 
 -14  16   1     3271.55     3248.43     60.24 o 
 -13  16   1      641.95      613.70     17.72 o 
 -12  16   1    10265.74    10336.05    175.39 o 
 -11  16   1      194.24      187.27      9.29 o 
 -10  16   1     5062.61     5084.65     98.45 o 
  -9  16   1      483.75      487.56     14.32 o 
  -8  16   1      256.54      243.80     11.26 o 
  -7  16   1      288.01      273.55     11.52 o 
  -6  16   1     2505.72     2514.70     51.43 o 
  -5  16   1       98.52       99.86      7.19 o 
  -4  16   1      364.16      377.41     11.85 o 
  -3  16   1       19.22       25.91      7.39 o 
  -2  16   1     4406.83     4685.49     86.00 o 
  -1  16   1      975.02      944.96     21.07 o 
   0  16   1     1498.58     1732.60     34.48 o 
   1  16   1      475.42      484.97     13.95 o 
   2  16   1     8757.45     9175.61    170.21 o 
   3  16   1     1315.64     1315.03     29.29 o 
   4  16   1    21294.87    21705.08    396.34 o 
   5  16   1       26.05       34.46      5.79 o 
   6  16   1     1558.82     1541.54     33.88 o 
   7  16   1       34.82       36.50      6.22 o 
   8  16   1     9156.84     9149.39    154.85 o 
   9  16   1      467.50      439.77     13.63 o 
  10  16   1     9875.87     9946.04    167.54 o 
  11  16   1        2.50        4.52      5.63 o 
  12  16   1    10666.59    10525.83    185.88 o 
  13  16   1        8.98        4.16      6.66 o 
  14  16   1     4008.62     3948.66     84.27 o 
  15  16   1      370.23      334.01     17.70 o 
  16  16   1      233.49      234.30     15.83 o 
  17  16   1       26.63       27.93     10.39 o 
 -16  17   1      150.20      141.00     12.57 o 
 -15  17   1      378.43      376.89     16.68 o 
 -14  17   1        5.79        5.55      7.23 o 
 -13  17   1     2554.92     2637.16     47.96 o 
 -12  17   1      991.29     1006.79     24.21 o 
 -11  17   1     1821.42     1878.78     37.76 o 
 -10  17   1      252.47      217.49     11.54 o 
  -9  17   1       22.24        9.25      7.37 o 
  -8  17   1      953.09      984.25     25.01 o 
  -7  17   1      253.33      266.13     10.79 o 
  -6  17   1      448.37      565.67     20.40 o 
  -5  17   1     6011.14     6173.36    111.56 o 
  -4  17   1     1682.66     2107.42     68.71 o 
  -3  17   1     3206.04     3415.49     64.13 o 
  -2  17   1     2082.21     2217.44     43.32 o 
  -1  17   1     2192.95     2414.18     46.66 o 
   0  17   1      288.98      326.85     10.84 o 
   1  17   1      360.33      397.25     12.07 o 
   2  17   1      230.40      389.07     17.78 o 
   3  17   1     3487.60     3648.42     71.23 o 
   4  17   1     1249.65     1387.76     31.10 o 
   5  17   1      950.94     1005.10     24.49 o 
   6  17   1      832.09     1099.74     72.33 o 
   7  17   1     1760.91     1850.18     40.11 o 
   8  17   1      439.40      510.82     25.88 o 
   9  17   1      179.21      223.05     11.94 o 
  10  17   1      736.69      778.67     19.44 o 
  11  17   1      580.24      575.11     16.59 o 
  12  17   1      126.20      130.45      9.03 o 
  13  17   1      187.60      205.79     11.22 o 
  14  17   1     1329.05     1354.80     31.53 o 
  15  17   1     1206.88     1202.15     32.93 o 
  16  17   1      694.75      695.43     23.56 o 
 -15  18   1       86.51       79.67      9.42 o 
 -14  18   1     1389.87     1378.16     35.62 o 
 -13  18   1       33.23       14.36      7.72 o 
 -12  18   1    13149.03    12916.01    255.47 o 
 -11  18   1      206.90      181.77     10.22 o 
 -10  18   1     4124.81     4187.74     85.08 o 
  -9  18   1      371.07      370.39     13.38 o 
  -8  18   1     2214.90     2274.13     45.63 o 
  -7  18   1     1906.52     1923.06     39.39 o 
  -6  18   1     1298.56     1384.34     29.96 o 
  -5  18   1      640.16      654.61     17.40 o 
  -4  18   1      319.65      335.65     12.11 o 
  -3  18   1     1074.30     1104.42     24.70 o 
  -2  18   1     3715.27     3748.94     70.30 o 
  -1  18   1     1256.63     1296.92     27.86 o 
   0  18   1     2292.87     2692.90     51.74 o 
   1  18   1      816.42      815.70     19.85 o 
   2  18   1     8044.20     8440.42    150.72 o 
   3  18   1        5.55       -0.73      5.25 o 
   4  18   1    14083.21    14043.84    259.10 o 
   5  18   1       12.07       29.19     10.90 o 
   6  18   1      420.19      402.24     14.37 o 
   7  18   1      118.99      128.18      8.53 o 
   8  18   1     4921.49     4985.20     96.48 o 
   9  18   1       96.55       82.42      8.23 o 
  10  18   1     9642.63     9752.65    181.88 o 
  11  18   1      279.33      302.99     13.29 o 
  12  18   1     6635.90     6656.14    121.23 o 
  13  18   1      893.08      855.84     26.25 o 
  14  18   1     4002.41     4038.58     86.71 o 
  15  18   1     1270.27     1284.33     34.96 o 
 -14  19   1     1957.84     1909.97     53.42 o 
 -13  19   1     1465.73     1494.03     40.91 o 
 -12  19   1     4711.84     4648.29    105.06 o 
 -11  19   1     1609.73     1573.76     38.32 o 
 -10  19   1     1560.79     1535.59     43.76 o 
  -9  19   1       32.04        0.57      6.20 o 
  -8  19   1     1725.23     1699.78     36.09 o 
  -7  19   1      177.94      170.41      9.17 o 
  -6  19   1     4643.26     4744.96     87.95 o 
  -5  19   1      716.41      753.68     19.43 o 
  -4  19   1     3137.41     3328.33     63.43 o 
  -3  19   1      435.97      429.43     14.08 o 
  -2  19   1     2978.30     3178.04     60.62 o 
  -1  19   1      836.29      906.67     21.57 o 
   0  19   1      821.97      890.35     21.18 o 
   1  19   1      140.61      135.54      7.77 o 
   2  19   1     3650.44     3775.39     70.91 o 
   3  19   1     1704.76     1739.04     36.01 o 
   4  19   1     5647.03     5799.35    105.93 o 
   5  19   1      243.98      239.24     11.96 o 
   6  19   1     1557.55     1698.69     37.73 o 
   7  19   1      403.87      408.56     15.26 o 
   8  19   1     2324.99     2416.30     50.93 o 
   9  19   1      181.09      153.18     11.15 o 
  10  19   1     2354.37     2363.19     50.86 o 
  11  19   1       39.80       18.75      9.58 o 
  12  19   1      576.20      561.59     24.52 o 
  13  19   1     2088.93     2082.40     58.13 o 
  14  19   1     2879.46     2998.33     67.46 o 
 -13  20   1        9.35      -12.22      8.14 o 
 -12  20   1     3153.84     3074.27     73.15 o 
 -11  20   1      111.55       60.20      8.13 o 
 -10  20   1     3331.25     3309.93     71.22 o 
  -9  20   1      297.21      260.64     15.69 o 
  -8  20   1     3563.79     3689.75     78.43 o 
  -7  20   1     3196.10     3266.94     62.94 o 
  -6  20   1      142.15      176.55     13.10 o 
  -5  20   1     1458.75     1451.93     31.63 o 
  -4  20   1      126.34      126.51      8.30 o 
  -3  20   1     3521.43     3598.62     68.00 o 
  -2  20   1     1556.68     1877.72     40.11 o 
  -1  20   1     5249.30     5440.55     99.62 o 
   0  20   1     2440.31     2814.52     57.06 o 
   1  20   1     1576.02     1548.78     33.16 o 
   2  20   1     3532.51     3780.38     71.20 o 
   3  20   1       13.00       18.00      9.19 o 
   4  20   1     3186.15     3275.34     62.65 o 
   5  20   1       11.79       -0.14      5.61 o 
   6  20   1      252.41      276.61     12.74 o 
   7  20   1      701.71      674.27     18.63 o 
   8  20   1      173.37      148.94      9.03 o 
   9  20   1        7.19       -3.84      6.97 o 
  10  20   1     2816.98     2771.90     72.36 o 
  11  20   1      285.02      329.15     19.42 o 
  12  20   1     2408.40     2411.75     59.38 o 
  13  20   1      546.92      502.68     22.97 o 
 -11  21   1      257.93      195.95     13.65 o 
 -10  21   1     1862.78     1794.07     46.61 o 
  -9  21   1      152.56      136.07     11.84 o 
  -8  21   1     1251.34     1269.36     32.42 o 
  -7  21   1      149.99      142.19     12.31 o 
  -6  21   1     8033.69     7942.75    159.50 o 
  -5  21   1      195.17      154.58      9.47 o 
  -4  21   1     5647.07     5614.63    103.00 o 
  -3  21   1       93.60       84.51      8.50 o 
  -2  21   1     6615.72     6685.13    127.72 o 
  -1  21   1       43.43      106.28      9.49 o 
   0  21   1      522.72      600.03     17.33 o 
   1  21   1       43.77       51.94      6.98 o 
   2  21   1     3410.56     3353.03     64.30 o 
   3  21   1        8.24       -8.01      7.26 o 
   4  21   1     9945.19     9870.19    176.18 o 
   5  21   1     1058.70     1031.02     24.88 o 
   6  21   1     2944.26     2909.19     68.53 o 
   7  21   1      134.87      117.16     10.36 o 
   8  21   1     3667.89     3743.08     79.71 o 
   9  21   1        4.77       -4.18      7.19 o 
  10  21   1     1656.22     1603.09     42.73 o 
  11  21   1      513.65      509.95     20.43 o 
 -10  22   1     2368.60     2420.08     79.27 o 
  -9  22   1      107.52      112.61     15.39 o 
  -8  22   1      536.10      643.06     48.58 o 
  -7  22   1     1181.50     1196.29     37.40 o 
  -6  22   1      142.17      176.94     14.35 o 
  -5  22   1      428.56      379.31     17.58 o 
  -4  22   1       83.31       89.74      8.68 o 
  -3  22   1      767.79      695.56     23.68 o 
  -2  22   1      563.24      711.74     21.94 o 
  -1  22   1     3457.48     3520.49     75.29 o 
   0  22   1     2992.51     3278.24     70.98 o 
   1  22   1       28.52       66.46      8.81 o 
   2  22   1      558.15      777.82     42.46 o 
   3  22   1     1241.36     1281.86     32.28 o 
   4  22   1      318.60      390.50     15.76 o 
   5  22   1       44.63       29.74      7.43 o 
   6  22   1       11.17       11.15      6.71 o 
   7  22   1      239.11      221.03     13.91 o 
   8  22   1        1.52       -3.43      7.38 o 
   9  22   1        2.98       -7.56      7.14 o 
  -7  23   1     1299.10     1334.30     37.45 o 
  -6  23   1     6004.08     5809.95    128.23 o 
  -5  23   1      601.57      551.44     30.19 o 
  -4  23   1    10578.71    10434.39    222.97 o 
  -3  23   1       34.83       11.36      9.62 o 
  -2  23   1     6747.88     6817.65    148.55 o 
  -1  23   1        0.00       31.06      9.50 o 
   0  23   1     1277.10     1287.01     35.76 o 
   1  23   1      126.64      114.34     11.88 o 
   2  23   1     1594.78     1566.28     41.57 o 
   3  23   1      350.12      335.17     16.95 o 
   4  23   1     4483.75     4451.21    100.46 o 
   5  23   1       12.23      -10.86      7.64 o 
   6  23   1     7243.04     7255.30    157.53 o 
   7  23   1     1616.55     1704.93     59.92 o 
  -3  24   1        4.57        1.90     10.81 o 
  -2  24   1       34.83      161.58     13.62 o 
  -1  24   1      302.06      362.83     24.68 o 
   0  24   1      109.07      196.78     16.96 o 
   1  24   1      349.39      348.16     20.25 o 
   2  24   1      476.31      539.70     28.08 o 
   3  24   1      136.05      134.95     15.23 o 
 -23   0   2     1563.45     1556.97     77.87 o 
 -22   0   2      284.02      277.01     28.16 o 
 -21   0   2      325.43      314.87     28.32 o 
 -20   0   2     3026.46     3043.47     92.38 o 
 -19   0   2      473.75      535.00     24.91 o 
 -18   0   2     5615.10     5619.28    192.29 o 
 -17   0   2      387.25      436.63     20.81 o 
 -16   0   2     3926.11     3936.83    113.66 o 
 -15   0   2      851.12      811.11     29.58 o 
 -14   0   2      750.26      761.75     27.52 o 
 -13   0   2      209.23      209.89     14.65 o 
 -12   0   2      185.19      210.47     14.23 o 
 -11   0   2     7538.79     7833.39    193.12 o 
 -10   0   2    80995.52    82326.81   1868.00 o 
  -9   0   2     2018.78     1998.57     72.40 o 
  -8   0   2   152526.41   148873.48   6150.50 o 
  -7   0   2      793.57      756.16     19.72 o 
  -6   0   2    52554.18    51166.29   1146.99 o 
  -5   0   2     1273.00     1338.73     37.54 o 
  -4   0   2    17333.21    18725.22    464.31 o 
  -3   0   2      752.21      866.88     26.04 o 
  -1   0   2      137.84      111.62      5.24 o 
   1   0   2        6.19       -4.26      2.84 o 
   3   0   2     1287.36     1216.11     41.05 o 
   4   0   2    51561.66    55998.41   1495.43 o 
   5   0   2     1238.87     1177.89     30.71 o 
   6   0   2     1088.73     1274.74     34.95 o 
   7   0   2     4458.44     4251.98    143.97 o 
   8   0   2    10234.27    10790.00    269.13 o 
   9   0   2     1496.73     1576.02     42.65 o 
  10   0   2     1819.80     1931.19     52.08 o 
  11   0   2      980.14      926.92     30.42 o 
  12   0   2    22399.18    23352.37    632.03 o 
  14   0   2    46258.42    45455.47   1617.37 o 
  15   0   2     3553.40     3981.93    114.48 o 
  16   0   2     6363.43     6300.68    177.38 o 
  17   0   2      906.79      989.68     35.69 o 
  18   0   2      936.62      911.13     43.09 o 
  19   0   2     1783.30     1761.12     51.56 o 
  20   0   2     8039.86     8128.93    218.54 o 
  21   0   2      413.23      526.90     23.57 o 
  22   0   2    15789.36    16120.06    582.50 o 
 -23   1   2      152.75      132.42     18.08 o 
 -22   1   2       65.41       52.84     11.45 o 
 -21   1   2      276.34      270.36     19.59 o 
 -20   1   2      351.71      303.64     13.95 o 
 -19   1   2      182.07      171.33      9.98 o 
 -18   1   2      244.52      217.12     11.61 o 
 -17   1   2      510.19      524.15     16.37 o 
 -16   1   2       38.69       65.92      6.36 o 
 -15   1   2     2044.57     1822.92     37.44 o 
 -14   1   2      554.64      551.46     14.49 o 
 -13   1   2      459.42      487.61     12.10 o 
 -12   1   2      910.58      976.28     20.29 o 
 -11   1   2      411.55      423.78     10.49 o 
 -10   1   2      876.82      880.82     16.15 o 
  -9   1   2       11.81        4.46      2.35 o 
  -8   1   2       18.55       -7.51      5.01 o 
  -7   1   2      608.15      677.53     12.65 o 
  -6   1   2     2679.71     3016.66     51.28 o 
  -5   1   2     2374.61     2543.22     45.56 o 
  -4   1   2    17870.51    19422.37    323.09 o 
  -3   1   2     2158.16     2424.46     43.18 o 
  -2   1   2     1224.84     1173.82     25.52 o 
  -1   1   2      339.68      373.56      9.35 o 
   0   1   2     1877.83     1984.39     36.21 o 
   1   1   2      382.91      418.91     13.52 o 
   2   1   2       33.17       13.01      3.35 o 
   3   1   2     1589.73     1610.26     28.93 o 
   4   1   2     3126.74     3726.38     62.20 o 
   5   1   2      703.28      743.56     14.42 o 
   6   1   2     1052.46     1249.62     23.81 o 
   7   1   2        5.61       -5.34      3.56 o 
   8   1   2    18065.11    18365.63    323.32 o 
   9   1   2     1055.65     1095.22     21.83 o 
  10   1   2     1883.19     1918.83     36.48 o 
  11   1   2        0.36        3.36      3.33 o 
  12   1   2      190.32      157.30     13.19 o 
  13   1   2      272.86      264.79     10.01 o 
  14   1   2        3.46        3.55      5.05 o 
  15   1   2      283.35      264.18     10.71 o 
  16   1   2     2015.91     2016.72     44.34 o 
  17   1   2      260.32      281.57     12.24 o 
  18   1   2      794.98      802.18     21.89 o 
  19   1   2       37.20       33.12      6.42 o 
  20   1   2       12.29       36.94     12.53 o 
  21   1   2     1494.10     1496.69     32.87 o 
  22   1   2       80.39      148.05     21.24 o 
  23   1   2      119.12      101.56     13.71 o 
 -23   2   2      684.33      744.60     32.97 o 
 -22   2   2     1713.62     1677.61     57.95 o 
 -21   2   2      281.40      305.43     20.09 o 
 -20   2   2     2006.70     2040.68     46.47 o 
 -19   2   2     1664.77     1680.10     39.11 o 
 -18   2   2     6593.48     6531.27    130.45 o 
 -17   2   2       20.28       25.71      5.55 o 
 -16   2   2     2433.75     2467.16     49.54 o 
 -15   2   2     1634.17     1631.70     34.21 o 
 -14   2   2      680.85      683.19     17.12 o 
 -13   2   2     1007.79      999.70     22.24 o 
 -12   2   2       16.39       41.26      4.96 o 
 -11   2   2      725.84      726.69     15.88 o 
 -10   2   2    32543.72    33666.65    601.11 o 
  -9   2   2     3093.35     3270.28     54.65 o 
  -8   2   2   137559.61   132695.95   2335.62 o 
  -7   2   2     4181.13     4158.48     78.89 o 
  -6   2   2    26094.58    25662.21    429.80 o 
  -5   2   2      831.57     1009.44     18.14 o 
  -4   2   2      387.12      502.87     10.74 o 
  -3   2   2      339.15      311.48      6.51 o 
  -2   2   2     5503.37     5856.16    107.17 o 
  -1   2   2      816.86      753.58     15.02 o 
   1   2   2      245.42      280.77      5.59 o 
   2   2   2    69439.63    63565.92   3826.63 o 
   3   2   2      106.33       87.52      5.09 o 
   4   2   2    22917.12    23231.74    386.03 o 
   5   2   2     1007.39     1046.07     18.67 o 
   6   2   2      584.32      572.76     15.22 o 
   7   2   2      236.58      230.35      6.34 o 
   8   2   2     3063.48     3271.37     59.75 o 
   9   2   2     1344.83     1469.75     28.39 o 
  10   2   2       18.92       47.36      7.85 o 
  11   2   2     1584.27     1524.69     32.88 o 
  12   2   2    34500.04    34305.16    658.82 o 
  13   2   2      565.13      617.89     30.96 o 
  14   2   2    22392.54    22438.72    430.43 o 
  16   2   2     7044.40     6952.64    137.79 o 
  17   2   2     3525.12     3493.57     68.48 o 
  18   2   2        0.01       28.60      8.50 o 
  19   2   2     1511.37     1423.05     32.49 o 
  20   2   2     5624.63     5586.74    102.35 o 
  21   2   2       13.04       46.27      9.24 o 
  22   2   2    10088.57     9915.98    278.25 o 
  23   2   2      622.19      790.25     34.33 o 
 -23   3   2       35.74       22.42     10.25 o 
 -22   3   2      117.40      177.71     38.78 o 
 -21   3   2      200.81      219.63     18.33 o 
 -20   3   2      450.96      416.92     15.93 o 
 -19   3   2      541.79      500.82     17.03 o 
 -18   3   2       67.04       60.81      7.12 o 
 -17   3   2       60.55       71.14      5.98 o 
 -16   3   2     1338.14     1344.32     29.40 o 
 -15   3   2     2554.46     2570.79     51.39 o 
 -14   3   2    10187.80    10291.69    190.11 o 
 -13   3   2        1.07       19.48      3.89 o 
 -12   3   2     5636.34     5682.74    106.87 o 
 -11   3   2      950.26      956.29     23.97 o 
 -10   3   2      454.28      472.09     17.03 o 
  -9   3   2     4246.41     4394.16     72.75 o 
  -8   3   2      126.39      193.16     15.28 o 
  -7   3   2    10445.11    10578.08    177.25 o 
  -6   3   2    14677.74    15370.08    257.08 o 
  -5   3   2      312.47      343.72      7.37 o 
  -4   3   2    24047.59    24969.99    416.82 o 
  -3   3   2    12614.04    12092.77    204.19 o 
  -2   3   2    72305.85    67460.51   1936.64 o 
  -1   3   2        0.91       53.42      6.28 o 
   0   3   2     3326.59     3612.72     55.61 o 
   1   3   2      639.82      647.12     12.30 o 
   2   3   2      149.15      176.74      6.54 o 
   3   3   2       23.44       78.83      3.13 o 
   4   3   2     7089.54     8605.91    143.41 o 
   5   3   2      605.99      587.50     12.35 o 
   6   3   2    26326.30    25667.61    445.34 o 
   7   3   2     1497.08     1491.97     26.54 o 
   8   3   2     7553.03     7872.94    139.50 o 
   9   3   2      149.21      138.38      6.95 o 
  10   3   2     1618.78     1764.16     33.79 o 
  11   3   2     1945.08     1949.58     41.03 o 
  12   3   2      228.74      226.16      9.34 o 
  13   3   2      426.08      430.14     13.18 o 
  14   3   2       16.44       -3.23      6.60 o 
  15   3   2      147.20      120.82      6.74 o 
  16   3   2     6327.71     6313.75    118.60 o 
  17   3   2      412.03      411.85     16.63 o 
  18   3   2    10437.39    10226.14    190.20 o 
  19   3   2     1868.57     1867.14     40.44 o 
  20   3   2      427.01      384.93     14.76 o 
  21   3   2      592.16      596.96     18.47 o 
  22   3   2       27.61        4.45     11.75 o 
  23   3   2     1468.67     1521.14     53.96 o 
 -23   4   2      299.64      314.70     21.60 o 
 -22   4   2     1405.14     1403.40     50.81 o 
 -21   4   2      533.84      537.55     26.55 o 
 -20   4   2     3267.45     3292.80     70.25 o 
 -19   4   2      222.68      257.62     12.79 o 
 -18   4   2     6316.72     6159.02    123.63 o 
 -17   4   2      940.36      905.31     21.93 o 
 -16   4   2     3420.32     3398.03     66.56 o 
 -15   4   2     2097.14     2015.51     41.39 o 
 -14   4   2     1698.43     1525.96     32.25 o 
 -13   4   2       43.68       37.41      4.94 o 
 -12   4   2     1312.10     1449.68     30.39 o 
 -11   4   2      480.30      486.54     12.05 o 
 -10   4   2     8884.34     9267.63    180.47 o 
  -9   4   2      387.16      394.16      9.56 o 
  -8   4   2     5789.21     5930.26     97.26 o 
  -7   4   2       17.21       14.60      4.46 o 
  -6   4   2    22680.51    22770.74    382.58 o 
  -5   4   2     5458.11     5771.51    108.35 o 
  -4   4   2      190.83      306.55      7.94 o 
  -3   4   2    14033.90    13766.47    232.38 o 
  -2   4   2    16761.28    16815.87    298.25 o 
  -1   4   2    18870.77    17613.83    339.63 o 
   0   4   2    10502.58     9473.59    141.85 o 
   1   4   2     1146.66     1306.53     29.53 o 
   2   4   2    41923.19    39638.20    665.24 o 
   3   4   2       28.69       91.91     10.00 o 
   4   4   2    10706.24    10616.05    164.68 o 
   5   4   2    10576.69    10546.53    162.74 o 
   6   4   2     2078.47     2015.37     35.16 o 
   7   4   2     4535.28     4747.79     88.28 o 
   8   4   2      908.45     1004.07     31.17 o 
   9   4   2     5910.35     5857.32    102.78 o 
  10   4   2    12753.33    12741.34    219.91 o 
  11   4   2     4366.75     4349.35     80.77 o 
  12   4   2     8547.19     8629.03    158.01 o 
  13   4   2      537.53      513.02     13.70 o 
  14   4   2     9061.09     9004.12    165.69 o 
  15   4   2        3.18        0.18      3.98 o 
  16   4   2      951.12      924.14     22.36 o 
  17   4   2       77.97       63.61      6.44 o 
  18   4   2       99.00       84.22      9.15 o 
  19   4   2     1973.35     1916.93     43.87 o 
  20   4   2     1588.22     1507.54     36.58 o 
  21   4   2      578.27      565.52     21.03 o 
  22   4   2     3030.87     2926.23     91.19 o 
  23   4   2       43.47       34.01     11.32 o 
 -23   5   2        4.40        2.36     11.16 o 
 -22   5   2      649.80      659.39     35.70 o 
 -21   5   2        9.48        9.94     10.04 o 
 -20   5   2      111.04      110.56     10.57 o 
 -19   5   2     1030.08      971.63     26.09 o 
 -18   5   2      830.78      781.04     21.99 o 
 -17   5   2     1549.13     1513.57     33.10 o 
 -16   5   2     2734.53     2713.22     54.48 o 
 -15   5   2     1551.04     1603.81     34.21 o 
 -14   5   2    17470.19    17366.70    318.63 o 
 -13   5   2     4120.36     3985.71     76.44 o 
 -12   5   2    14333.51    14287.30    262.42 o 
 -11   5   2       91.57      119.87      6.57 o 
 -10   5   2       16.92       43.39      5.63 o 
  -9   5   2     5970.15     5830.92     99.69 o 
  -8   5   2      101.96      234.28     14.36 o 
  -7   5   2        1.48        9.91      3.21 o 
  -6   5   2    14044.43    14335.59    240.11 o 
  -5   5   2     1981.13     2284.97     86.11 o 
  -4   5   2    89539.09    84179.23   1475.20 o 
  -3   5   2     1897.24     2105.89     59.27 o 
  -2   5   2    46163.62    42139.72   1131.12 o 
  -1   5   2      211.24      252.58      9.21 o 
   0   5   2     4830.09     4799.74     93.61 o 
   1   5   2     1181.74     1362.41     41.17 o 
   2   5   2      110.61      124.77      5.06 o 
   3   5   2      264.12      371.67     13.41 o 
   4   5   2     9364.26     9422.49    151.89 o 
   5   5   2      583.36      571.43     10.86 o 
   6   5   2    38450.27    38908.10    656.69 o 
   7   5   2     4047.09     4333.93     76.65 o 
   8   5   2    47987.13    48953.03    789.95 o 
   9   5   2     1191.87     1322.44     29.56 o 
  10   5   2     9495.90     9742.99    177.42 o 
  11   5   2      153.21      169.48      7.28 o 
  12   5   2     1779.66     1783.06     39.95 o 
  13   5   2     3961.83     3873.38     73.61 o 
  14   5   2       95.22       74.82      5.67 o 
  15   5   2      228.80      219.72      9.32 o 
  16   5   2     9574.86     9540.37    176.73 o 
  17   5   2       54.78       39.66      5.99 o 
  18   5   2     9161.97     8952.22    176.86 o 
  19   5   2      154.52      136.94      9.48 o 
  20   5   2     2345.21     2282.18     51.35 o 
  21   5   2     2187.22     2216.61     56.31 o 
  22   5   2      376.30      344.30     21.88 o 
  23   5   2     1507.64     1481.86     52.74 o 
 -22   6   2      894.95      877.51     37.30 o 
 -21   6   2      696.78      680.59     31.20 o 
 -20   6   2     1098.75     1111.38     33.82 o 
 -19   6   2      964.93      916.04     25.01 o 
 -18   6   2     1708.66     1725.85     39.94 o 
 -17   6   2     1204.09     1153.80     26.80 o 
 -16   6   2     2774.60     2660.62     53.45 o 
 -15   6   2     1923.00     1834.07     38.31 o 
 -14   6   2     1487.72     1483.56     31.83 o 
 -13   6   2      237.80      195.30      8.81 o 
 -12   6   2     3507.28     3670.60     70.50 o 
 -11   6   2     3836.60     3887.81     74.05 o 
 -10   6   2      649.42      669.23     18.29 o 
  -9   6   2      123.41      132.14      6.40 o 
  -8   6   2     1900.36     1921.79     33.27 o 
  -7   6   2     1123.32     1217.67     22.08 o 
  -6   6   2      224.86      307.58      7.13 o 
  -5   6   2     4552.23     4411.24     78.32 o 
  -4   6   2     6281.64     5666.13     95.48 o 
  -3   6   2      691.64      739.77     15.21 o 
  -2   6   2      943.00     1165.09     19.11 o 
  -1   6   2     6323.09     6273.15    126.23 o 
   0   6   2     1992.50     1829.63     30.27 o 
   1   6   2     4107.91     3805.87     62.62 o 
   2   6   2     5979.90     5152.00     88.17 o 
   3   6   2     6754.94     6529.91    105.97 o 
   4   6   2    19965.05    19472.85    315.57 o 
   5   6   2     4176.89     4417.15     79.60 o 
   6   6   2     5349.96     5312.70     86.26 o 
   7   6   2       19.99       48.50      3.82 o 
   8   6   2    11300.97    11170.93    186.41 o 
   9   6   2     9818.70     9546.59    165.76 o 
  10   6   2    18269.28    18071.90    326.42 o 
  11   6   2     3909.16     3884.93     73.14 o 
  12   6   2     3286.19     3321.91     63.46 o 
  13   6   2      327.88      319.66     10.64 o 
  14   6   2       85.96      148.58      8.95 o 
  15   6   2      378.37      394.34     16.19 o 
  16   6   2      228.47      165.74     13.75 o 
  17   6   2       10.72       -2.44      6.38 o 
  18   6   2       11.16       -9.05      6.03 o 
  19   6   2      523.76      521.93     17.62 o 
  20   6   2      932.91      888.20     25.18 o 
  21   6   2      446.37      409.46     19.76 o 
  22   6   2        2.87       -2.27     10.15 o 
 -22   7   2     4721.29     4647.21    138.34 o 
 -21   7   2     1805.34     1781.15     60.86 o 
 -20   7   2      283.34      270.44     15.88 o 
 -19   7   2      516.50      464.37     16.56 o 
 -18   7   2     1320.93     1295.24     32.07 o 
 -17   7   2      327.82      300.07     11.83 o 
 -16   7   2     5431.22     5100.94    103.07 o 
 -15   7   2      297.17      294.86     11.06 o 
 -14   7   2    15947.34    15423.04    282.47 o 
 -13   7   2     1108.18     1054.45     23.97 o 
 -12   7   2     8356.84     8418.01    156.15 o 
 -11   7   2     2761.77     2684.52     52.40 o 
 -10   7   2     1343.39     1348.27     28.16 o 
  -9   7   2       32.66       39.37      3.65 o 
  -8   7   2     6504.41     6398.22    104.37 o 
  -7   7   2      279.98      264.34      7.04 o 
  -6   7   2     2923.78     2989.56     51.90 o 
  -5   7   2       52.15      119.89      9.10 o 
  -4   7   2    59290.98    56854.77   1090.39 o 
  -3   7   2       92.77       79.74      7.64 o 
  -2   7   2    45026.07    43195.09    720.60 o 
  -1   7   2     2421.11     2436.41     60.54 o 
   0   7   2     4347.13     4314.20     69.45 o 
   1   7   2     2147.32     2174.87     36.53 o 
   2   7   2       40.64       89.00      8.80 o 
   3   7   2     7784.22     7684.26    129.41 o 
   4   7   2    17692.31    18088.09    301.15 o 
   5   7   2     1576.66     1674.42     30.60 o 
   6   7   2    47710.30    48174.00    772.87 o 
   7   7   2     1371.33     1749.59     36.59 o 
   8   7   2    39878.86    40196.12    667.06 o 
   9   7   2      153.64      250.08     15.71 o 
  10   7   2     6156.70     6691.32    123.55 o 
  11   7   2       61.62       95.65      8.02 o 
  12   7   2     2701.68     2625.53     51.61 o 
  13   7   2      626.29      632.18     16.31 o 
  14   7   2     3690.44     3531.98     72.61 o 
  15   7   2     1415.48     1401.17     32.73 o 
  16   7   2     5401.67     5149.59    104.18 o 
  17   7   2      468.52      407.39     15.21 o 
  18   7   2     7368.50     7148.23    142.94 o 
  19   7   2        0.56       -8.63      5.75 o 
  20   7   2     2670.09     2588.85     66.76 o 
  21   7   2     1090.18     1128.88     42.83 o 
  22   7   2      207.35      172.58     18.08 o 
 -22   8   2        0.94      -15.56     10.37 o 
 -21   8   2      101.56       77.35     13.38 o 
 -20   8   2      131.60      144.25     14.30 o 
 -19   8   2     2205.07     2108.63     57.08 o 
 -18   8   2      663.85      648.76     20.22 o 
 -17   8   2     2267.26     2149.82     44.86 o 
 -16   8   2      465.72      445.16     14.29 o 
 -15   8   2      252.99      252.55     10.63 o 
 -14   8   2     1098.17     1071.09     24.65 o 
 -13   8   2     1987.46     1808.67     37.72 o 
 -12   8   2     6541.51     6329.42    118.06 o 
 -11   8   2     2468.66     2496.40     49.21 o 
 -10   8   2      897.82      917.71     21.92 o 
  -9   8   2     3124.25     3312.70     62.99 o 
  -8   8   2    13235.52    13629.09    229.01 o 
  -7   8   2    15313.69    15312.67    255.52 o 
  -6   8   2      597.31      606.90     13.00 o 
  -5   8   2        9.41       42.01      4.69 o 
  -4   8   2     8608.60     8878.68    162.98 o 
  -3   8   2        0.45        8.75      3.07 o 
  -2   8   2    26022.61    26056.96    460.17 o 
  -1   8   2     9250.38     8841.15    149.55 o 
   0   8   2     1009.83     1176.74     20.50 o 
   1   8   2     4509.93     4319.83     77.64 o 
   2   8   2     3801.58     4028.11     63.67 o 
   3   8   2     9924.09     9718.63    240.53 o 
   4   8   2    27062.95    27067.71    582.73 o 
   5   8   2    12138.11    12238.33    195.57 o 
   6   8   2     5045.14     5442.32     91.84 o 
   7   8   2       51.86       74.32      5.72 o 
   8   8   2     7419.74     7554.82    132.18 o 
   9   8   2      302.82      388.20     30.70 o 
  10   8   2    11138.49    11336.22    207.20 o 
  11   8   2     7823.05     7657.39    149.85 o 
  12   8   2      583.73      649.84     17.59 o 
  13   8   2     3088.68     3015.91     62.70 o 
  14   8   2     4602.87     4348.66     88.42 o 
  15   8   2     1550.34     1554.20     35.95 o 
  16   8   2     1544.31     1397.77     33.43 o 
  17   8   2      232.03      194.81     11.65 o 
  18   8   2     2137.88     1956.53     44.88 o 
  19   8   2       78.73       74.78      8.20 o 
  20   8   2      496.14      497.76     21.38 o 
  21   8   2      431.19      402.15     23.77 o 
  22   8   2     1173.22     1189.90     45.24 o 
 -21   9   2     2344.70     2420.90     78.56 o 
 -20   9   2     2340.80     2325.44     75.08 o 
 -19   9   2     2626.01     2599.67     66.28 o 
 -18   9   2     1854.35     1763.97     41.34 o 
 -17   9   2       94.19       89.60      7.56 o 
 -16   9   2     3682.76     3510.64     68.95 o 
 -15   9   2       18.53       14.20      6.01 o 
 -14   9   2     7646.32     7282.22    135.55 o 
 -13   9   2      871.44      825.29     20.18 o 
 -12   9   2    15267.54    14863.71    270.56 o 
 -11   9   2     3064.83     3004.46     58.36 o 
 -10   9   2     1961.95     1946.92     39.13 o 
  -9   9   2     4928.57     4866.38     90.63 o 
  -8   9   2      393.12      457.53     14.19 o 
  -7   9   2     1144.51     1214.36     24.59 o 
  -6   9   2    12648.59    13416.22    234.25 o 
  -5   9   2     1195.04     1402.56     50.77 o 
  -4   9   2    10643.50    10621.72    169.69 o 
  -3   9   2      922.34     1031.55     20.54 o 
  -2   9   2    24802.46    24787.82    519.86 o 
  -1   9   2     1235.96     1153.57     29.29 o 
   0   9   2     8322.50     8176.75    130.28 o 
   1   9   2      184.22      264.67     10.39 o 
   2   9   2        7.72        7.22      2.76 o 
   3   9   2     2946.96     3268.82     57.12 o 
   4   9   2     9925.82    10022.59    187.41 o 
   5   9   2    10284.85    10390.99    174.68 o 
   6   9   2    26575.65    26689.77    438.26 o 
   7   9   2      721.90      758.40     16.08 o 
   8   9   2     7102.86     7358.27    136.47 o 
  10   9   2     6056.85     6362.93    125.25 o 
  11   9   2     1218.98     1084.59     25.72 o 
  12   9   2       19.10       47.35      6.02 o 
  13   9   2     2132.46     2181.94     47.25 o 
  14   9   2     1592.71     1523.66     35.20 o 
  15   9   2     1132.33     1103.61     27.78 o 
  16   9   2     7784.95     7405.30    147.38 o 
  17   9   2      194.36      163.25     10.23 o 
  18   9   2     4468.85     4340.97     90.32 o 
  19   9   2       24.51       16.73      7.77 o 
  20   9   2     2778.92     2752.78     71.05 o 
  21   9   2      428.09      437.42     24.80 o 
 -21  10   2     1219.29     1262.71     47.90 o 
 -20  10   2        8.51       -2.67     12.16 o 
 -19  10   2     1250.33     1226.44     36.51 o 
 -18  10   2      485.95      467.73     19.53 o 
 -17  10   2     1239.17     1137.18     35.46 o 
 -16  10   2      112.41       92.24      7.47 o 
 -15  10   2        5.73        1.17      5.30 o 
 -14  10   2     1035.52     1017.32     24.07 o 
 -13  10   2      388.24      378.85     13.37 o 
 -12  10   2      237.15      186.85      9.98 o 
 -11  10   2      752.89      760.37     30.71 o 
 -10  10   2     1752.12     1756.37     36.24 o 
  -9  10   2    24961.79    25183.73    551.95 o 
  -8  10   2    23915.72    23946.05    458.15 o 
  -7  10   2     6887.69     7154.19    139.74 o 
  -6  10   2     5510.64     5556.13    126.05 o 
  -5  10   2      899.17      875.08     20.34 o 
  -4  10   2     4598.40     4671.45     76.31 o 
  -3  10   2     2777.81     2598.95     48.20 o 
  -2  10   2     6271.28     6548.01    124.80 o 
  -1  10   2     2779.28     2816.75     53.91 o 
   0  10   2    15889.64    16141.58    263.75 o 
   1  10   2    17362.80    17160.82    270.54 o 
   2  10   2       37.68       82.63      4.58 o 
   3  10   2     8302.58     8381.98    141.10 o 
   4  10   2     1954.81     2038.21     38.24 o 
   5  10   2       22.22       52.88      3.96 o 
   6  10   2      348.03      333.39     10.06 o 
   7  10   2     1805.97     1816.59     36.50 o 
   8  10   2     7244.88     7038.64    130.35 o 
   9  10   2      492.44      535.38     20.69 o 
  10  10   2     1037.93      986.01     22.47 o 
  11  10   2     1268.87     1329.88     30.57 o 
  12  10   2     6418.62     6337.65    125.86 o 
  13  10   2     9454.41     9308.20    182.61 o 
  14  10   2     4318.66     4126.72     84.82 o 
  15  10   2     1773.94     1749.47     40.32 o 
  16  10   2     6248.53     5798.26    117.35 o 
  17  10   2     1260.59     1208.16     30.70 o 
  18  10   2       95.00       82.97     13.40 o 
  19  10   2        4.40       -0.85      9.27 o 
  20  10   2      305.37      283.19     21.43 o 
  21  10   2     1616.30     1619.24     57.35 o 
 -21  11   2     1322.37     1424.49     52.56 o 
 -20  11   2      919.18      899.25     37.97 o 
 -19  11   2      802.70      802.47     34.55 o 
 -18  11   2      289.97      244.61     14.83 o 
 -17  11   2        9.94        5.48      6.16 o 
 -16  11   2     5152.82     4928.93    106.44 o 
 -15  11   2     4416.58     4407.30    109.05 o 
 -14  11   2     4414.29     4321.48    100.52 o 
 -13  11   2     2507.27     2499.44     53.79 o 
 -12  11   2     3459.24     3433.89     71.12 o 
 -11  11   2     7529.98     7662.50    150.93 o 
 -10  11   2     2955.62     2953.06     61.46 o 
  -9  11   2      307.92      287.48     13.48 o 
  -8  11   2      826.30      891.42     20.88 o 
  -7  11   2     3758.33     3891.27     78.20 o 
  -6  11   2     3096.73     3404.00     61.40 o 
  -5  11   2     2298.54     2332.27     43.04 o 
  -4  11   2    12430.47    12674.62    244.00 o 
  -3  11   2     1818.56     1974.65     39.67 o 
  -2  11   2     9725.99    10262.76    199.33 o 
  -1  11   2     2899.90     3175.32     71.76 o 
   0  11   2    13243.68    13090.79    216.43 o 
   1  11   2     3534.87     3500.63     60.20 o 
   2  11   2       82.54       97.95      6.56 o 
   3  11   2     5679.92     5548.41     89.39 o 
   4  11   2     4631.21     4627.24     77.98 o 
   5  11   2     3236.27     3313.69     63.17 o 
   6  11   2     3766.54     4037.33     76.15 o 
   7  11   2     1131.44     1329.53     28.14 o 
   8  11   2    11790.04    11991.82    219.64 o 
   9  11   2      259.44      327.68     10.92 o 
  10  11   2     1169.61     1270.46     27.78 o 
  11  11   2      175.30      161.87      8.88 o 
  12  11   2      134.15       95.13      7.55 o 
  13  11   2      263.67      291.86     12.60 o 
  14  11   2     4329.33     4195.12     86.47 o 
  15  11   2     2044.88     2004.95     45.55 o 
  16  11   2     2986.61     2872.66     62.33 o 
  17  11   2      432.17      381.48     15.67 o 
  18  11   2     1491.24     1447.30     42.02 o 
  19  11   2     1822.89     1801.37     50.50 o 
  20  11   2     1607.72     1604.07     78.64 o 
 -20  12   2     1365.27     1360.03     50.86 o 
 -19  12   2     2720.79     2658.03     85.03 o 
 -18  12   2      962.69      973.87     38.34 o 
 -17  12   2       68.82       59.19      9.50 o 
 -16  12   2      384.17      374.58     13.35 o 
 -15  12   2      225.58      239.07     15.75 o 
 -14  12   2      366.46      360.16     14.43 o 
 -13  12   2        6.46        4.64      5.18 o 
 -12  12   2     2552.30     2641.81     56.48 o 
 -11  12   2     1514.94     1508.68     34.75 o 
 -10  12   2     7167.09     7222.44    142.66 o 
  -9  12   2    14750.69    15236.43    294.32 o 
  -8  12   2     6807.92     7184.09    141.43 o 
  -7  12   2    17558.96    18141.13    311.83 o 
  -6  12   2     5227.20     5536.29    126.37 o 
  -5  12   2      958.79     1033.69     28.23 o 
  -4  12   2      344.21      364.87     13.93 o 
  -3  12   2      801.15      802.63     18.13 o 
  -2  12   2     3958.90     4142.69     78.52 o 
  -1  12   2     1964.24     2194.68     49.50 o 
   0  12   2     7520.21     8087.96    148.78 o 
   1  12   2    12273.34    12309.40    210.17 o 
   2  12   2    11422.27    11805.53    204.27 o 
   3  12   2     2538.30     2661.53     51.45 o 
   4  12   2     5022.75     5217.68     88.73 o 
   5  12   2     1402.97     1421.51     26.76 o 
   6  12   2     5848.63     5997.73    111.54 o 
   7  12   2       73.81       69.68      5.21 o 
   8  12   2       28.23       32.24      5.19 o 
   9  12   2     3806.15     3891.79     74.67 o 
  10  12   2     4560.52     4647.34     88.41 o 
  11  12   2     1790.65     1776.76     39.98 o 
  12  12   2     4351.84     4415.00     90.28 o 
  13  12   2     3816.38     3752.49     78.21 o 
  14  12   2     4175.25     4018.31     83.69 o 
  15  12   2     2882.56     2764.32     60.33 o 
  16  12   2     2050.06     1931.95     44.81 o 
  17  12   2     1015.61     1019.53     32.51 o 
  18  12   2      248.68      210.50     14.42 o 
  19  12   2      143.77      166.27     13.21 o 
  20  12   2      563.55      582.57     29.70 o 
 -19  13   2      351.32      327.79     38.09 o 
 -18  13   2        2.04        3.70      9.57 o 
 -17  13   2      865.82      812.93     27.66 o 
 -16  13   2     1784.72     1705.45     46.82 o 
 -15  13   2     3665.40     3582.25     92.09 o 
 -14  13   2     1849.78     1786.31     51.44 o 
 -13  13   2    10793.03    10482.09    205.84 o 
 -12  13   2      436.95      437.39     15.61 o 
 -11  13   2     1099.14     1066.17     26.77 o 
 -10  13   2      643.19      631.03     18.33 o 
  -9  13   2      228.25      224.49     10.87 o 
  -8  13   2       14.15        8.09      5.12 o 
  -7  13   2     1517.36     1587.90     31.68 o 
  -6  13   2     3731.22     3889.76     70.45 o 
  -5  13   2     8449.08     8839.58    172.40 o 
  -4  13   2      739.23      762.49     19.14 o 
  -3  13   2     7684.81     8025.07    148.97 o 
  -2  13   2     3598.93     3888.55     73.78 o 
  -1  13   2     8945.94     9077.10    167.88 o 
   0  13   2      839.15      879.11     19.78 o 
   1  13   2      623.95      856.71     45.77 o 
   2  13   2       30.66       37.69      6.53 o 
   3  13   2      403.18      472.62     15.54 o 
   4  13   2     1839.52     1911.92     38.52 o 
   5  13   2     3097.38     3308.18     58.02 o 
   6  13   2     8500.56     8680.02    144.40 o 
   7  13   2     8765.32     8882.00    164.02 o 
   8  13   2     1432.29     1520.24     32.63 o 
   9  13   2     6064.69     6185.06    115.96 o 
  10  13   2     1040.74     1038.82     24.78 o 
  11  13   2       42.75       26.90      6.24 o 
  12  13   2     1153.87     1111.42     28.19 o 
  13  13   2      111.47      120.44      8.95 o 
  14  13   2     2062.86     2010.52     46.09 o 
  15  13   2      881.35      880.34     24.96 o 
  16  13   2     1042.91     1061.93     28.82 o 
  17  13   2     5152.08     5137.34    123.43 o 
  18  13   2      227.90      205.91     15.10 o 
  19  13   2     1278.84     1230.93     46.97 o 
 -19  14   2       96.31       87.18     14.52 o 
 -18  14   2     2089.51     2063.44     69.73 o 
 -17  14   2       36.45       40.29      9.26 o 
 -16  14   2      943.01      904.98     29.80 o 
 -15  14   2      131.97      141.31     11.55 o 
 -14  14   2     2405.23     2471.82     72.06 o 
 -13  14   2        3.56       19.17      6.23 o 
 -12  14   2     3936.43     4029.16     83.77 o 
 -11  14   2      159.48      158.97     20.16 o 
 -10  14   2     2645.80     2718.02     51.87 o 
  -9  14   2     3599.30     3639.61     67.27 o 
  -8  14   2     2829.68     2975.55     55.75 o 
  -7  14   2     2560.03     2656.41     50.11 o 
  -6  14   2      370.72      421.18     20.47 o 
  -5  14   2     1571.70     1575.00     33.17 o 
  -4  14   2     2852.72     2857.03     56.07 o 
  -3  14   2       82.39      101.28      6.45 o 
  -2  14   2       62.71       48.62      5.23 o 
  -1  14   2      974.78     1236.72     26.49 o 
   0  14   2     5165.91     5544.72    104.19 o 
   1  14   2      607.33      860.44     44.12 o 
   2  14   2     8453.18     8964.44    164.77 o 
   3  14   2      305.19      463.51     19.26 o 
   4  14   2    13525.11    13769.40    239.11 o 
   5  14   2      317.66      461.45     36.11 o 
   6  14   2     2254.11     2405.49     43.79 o 
   7  14   2        0.67       -2.86      4.75 o 
   8  14   2     2299.48     2305.85     47.32 o 
   9  14   2     7184.30     7285.55    136.18 o 
  10  14   2     6231.29     6343.68    119.75 o 
  11  14   2      403.73      411.50     24.26 o 
  12  14   2     6122.61     6029.70    121.94 o 
  13  14   2     3923.79     3904.34     81.99 o 
  14  14   2      557.86      517.53     18.61 o 
  15  14   2     1013.56     1027.38     27.89 o 
  16  14   2       87.73       51.09      9.73 o 
  17  14   2     1501.39     1569.33     45.87 o 
  18  14   2        0.16      -11.06     10.58 o 
  19  14   2      465.64      496.33     27.57 o 
 -18  15   2      473.69      460.25     28.70 o 
 -17  15   2      365.96      323.38     22.87 o 
 -16  15   2      282.43      281.19     16.92 o 
 -15  15   2     5422.00     5442.05    129.14 o 
 -14  15   2       39.60       45.34      8.86 o 
 -13  15   2     8714.99     8779.02    218.79 o 
 -12  15   2      513.04      511.95     14.67 o 
 -11  15   2     1138.82     1156.74     26.24 o 
 -10  15   2        0.17       -4.54      4.45 o 
  -9  15   2       19.74       23.67      5.70 o 
  -8  15   2     2135.97     2142.59     42.06 o 
  -7  15   2     1118.24     1198.48     27.11 o 
  -6  15   2        2.57        3.68      4.20 o 
  -5  15   2     7066.82     7321.44    136.94 o 
  -4  15   2      310.14      282.30     10.45 o 
  -3  15   2    26314.63    27150.68    493.37 o 
  -2  15   2      131.43      133.64      7.46 o 
  -1  15   2     9720.48     9799.78    181.02 o 
   0  15   2        3.11       15.71      5.37 o 
   1  15   2       34.36       51.24      9.64 o 
   2  15   2       29.14       39.80      6.04 o 
   3  15   2      523.45      556.09     15.05 o 
   4  15   2      211.19      208.53     11.23 o 
   5  15   2    11230.38    11098.05    192.83 o 
   6  15   2       73.20       58.61      6.30 o 
   7  15   2    24157.74    24397.28    400.86 o 
   8  15   2      341.53      376.41     12.42 o 
   9  15   2     6239.28     6248.93    106.88 o 
  10  15   2       37.42       57.30      6.86 o 
  11  15   2      200.96      172.94     10.69 o 
  12  15   2      285.20      245.23     13.24 o 
  13  15   2      244.93      244.32     15.30 o 
  14  15   2        8.76       26.12      6.93 o 
  15  15   2     1315.25     1314.48     39.81 o 
  16  15   2      361.42      341.07     19.05 o 
  17  15   2     7082.70     7090.45    199.03 o 
  18  15   2       13.58       15.21     11.76 o 
 -17  16   2      710.12      749.27     34.92 o 
 -16  16   2      348.61      383.79     24.62 o 
 -15  16   2       10.18       12.33      7.12 o 
 -14  16   2      429.50      467.19     17.78 o 
 -13  16   2       10.08       31.79     13.11 o 
 -12  16   2     3902.24     4010.57     80.58 o 
 -11  16   2        6.94       17.46      5.98 o 
 -10  16   2      372.76      352.31     11.54 o 
  -9  16   2      777.28      816.16     25.04 o 
  -8  16   2      553.12      562.46     16.31 o 
  -7  16   2      365.12      376.97     12.49 o 
  -6  16   2     1122.95     1163.03     30.89 o 
  -5  16   2        0.29       59.71     13.70 o 
  -4  16   2      256.84      258.03     13.13 o 
  -3  16   2     1689.46     1794.62     37.54 o 
  -2  16   2     4905.48     4883.71     92.50 o 
  -1  16   2        1.98      226.67     20.24 o 
   0  16   2      623.72      665.16     17.15 o 
   1  16   2        9.11      298.91     46.01 o 
   2  16   2    20677.72    21517.94    392.42 o 
   3  16   2       56.74      581.89     28.82 o 
   4  16   2    14437.33    14993.46    275.36 o 
   5  16   2      335.98      532.04     46.78 o 
   6  16   2      507.60      501.94     15.37 o 
   7  16   2      483.52      525.24     15.87 o 
   8  16   2     1661.63     1625.02     32.46 o 
   9  16   2       21.90       92.80     16.62 o 
  10  16   2     9338.69     9366.56    165.55 o 
  11  16   2      492.01      565.72     23.11 o 
  12  16   2     3925.04     4046.76     85.38 o 
  13  16   2      102.58      123.33     11.11 o 
  14  16   2      105.82       93.86     10.78 o 
  15  16   2       92.62       89.40     11.36 o 
  16  16   2      135.66      123.00     15.99 o 
  17  16   2      184.18      171.70     17.40 o 
 -16  17   2      477.46      443.24     39.47 o 
 -15  17   2     5063.05     5165.13    318.00 o 
 -14  17   2      124.28      110.24      9.32 o 
 -13  17   2     7113.75     7233.70    145.74 o 
 -12  17   2      334.76      361.44     15.64 o 
 -11  17   2     1169.67     1165.06     33.26 o 
 -10  17   2     1419.33     1465.60     52.39 o 
  -9  17   2      938.09      924.77     23.42 o 
  -8  17   2        0.56       -6.43      4.64 o 
  -7  17   2       71.53       64.00      7.82 o 
  -6  17   2     2214.66     2278.26     47.16 o 
  -5  17   2     7013.81     7093.67    133.35 o 
  -4  17   2       18.23       24.79      5.51 o 
  -3  17   2    16830.70    17240.25    315.24 o 
  -2  17   2        2.92       22.01      9.00 o 
  -1  17   2     2233.13     2370.94     48.00 o 
   0  17   2     1020.34     1043.73     24.40 o 
   1  17   2     3595.33     3680.26     71.54 o 
   2  17   2      132.49      222.27     17.01 o 
   3  17   2     1346.19     1438.20     31.49 o 
   4  17   2      289.27      345.27     12.54 o 
   5  17   2     4273.42     4371.57     84.58 o 
   6  17   2      919.83      889.86     22.76 o 
   7  17   2    25963.65    25854.63    470.31 o 
   8  17   2      301.34      315.11     21.48 o 
   9  17   2    10154.79    10317.46    172.62 o 
  10  17   2      552.28      549.40     17.14 o 
  11  17   2      207.09      256.24     11.58 o 
  12  17   2      379.46      341.72     13.90 o 
  13  17   2      249.33      271.97     13.18 o 
  14  17   2     1846.48     1844.99     45.87 o 
  15  17   2     2573.15     2633.70     70.06 o 
  16  17   2      216.14      229.25     20.15 o 
 -15  18   2      779.40      759.58     50.17 o 
 -14  18   2      596.39      588.87     34.37 o 
 -13  18   2     1145.01     1140.10     33.46 o 
 -12  18   2      112.11       99.73     11.16 o 
 -11  18   2      412.97      451.77     66.48 o 
 -10  18   2     1023.28     1034.30     29.06 o 
  -9  18   2     4829.95     4689.27    136.18 o 
  -8  18   2      628.89      628.37     19.91 o 
  -7  18   2     2049.55     2075.25     43.80 o 
  -6  18   2       75.14       81.97      6.91 o 
  -5  18   2      734.56      762.52     20.12 o 
  -4  18   2     2032.20     2079.99     43.46 o 
  -3  18   2     3081.68     3141.15     62.22 o 
  -2  18   2      119.38      100.34      9.51 o 
  -1  18   2       74.69      164.52     20.10 o 
   0  18   2      769.26      797.40     23.72 o 
   1  18   2     7365.56     7482.86    140.51 o 
   2  18   2     6202.16     6202.19    117.76 o 
   3  18   2     2484.35     2906.86     81.79 o 
   4  18   2     4750.98     4858.92     93.28 o 
   5  18   2     2047.88     2302.93     63.13 o 
   6  18   2       98.99      112.79     14.11 o 
   7  18   2      204.89      190.05     11.04 o 
   8  18   2     2512.26     2439.93     61.47 o 
   9  18   2      664.17      712.28     28.38 o 
  10  18   2     2798.30     2763.94     83.17 o 
  11  18   2      496.81      606.46     20.52 o 
  12  18   2     3259.23     3325.94     72.55 o 
  13  18   2     3794.77     3783.96     81.52 o 
  14  18   2       36.93       35.97      8.73 o 
  15  18   2      773.95      807.42     29.28 o 
 -14  19   2     1391.47     1401.98     46.94 o 
 -13  19   2     2762.44     2759.67     79.82 o 
 -12  19   2       12.13       17.55      8.72 o 
 -11  19   2      525.49      547.41     22.82 o 
 -10  19   2       67.07       65.64      9.66 o 
  -9  19   2      318.83      240.02     13.14 o 
  -8  19   2     1226.78     1170.83     38.92 o 
  -7  19   2      717.77      793.56     40.45 o 
  -6  19   2      133.25      148.61     10.13 o 
  -5  19   2     1495.82     1602.43     35.48 o 
  -4  19   2     1055.28     1098.87     26.47 o 
  -3  19   2     6505.43     6467.37    122.16 o 
  -2  19   2     2316.73     2342.06     48.41 o 
  -1  19   2     5740.66     5784.62    110.05 o 
   0  19   2      130.90      141.49      8.63 o 
   1  19   2       24.73      165.31     25.36 o 
   2  19   2      460.34      527.16     16.22 o 
   3  19   2       91.62      122.20     10.81 o 
   4  19   2       79.53      123.13     13.42 o 
   5  19   2     8321.15     8549.59    159.77 o 
   6  19   2     1687.17     1698.48     49.47 o 
   7  19   2     6446.17     6424.87    121.72 o 
   8  19   2     2186.21     2268.67     60.15 o 
   9  19   2     2788.47     2871.34     73.55 o 
  10  19   2      128.80      111.26     13.68 o 
  11  19   2     1746.54     1712.06     51.86 o 
  12  19   2      396.28      406.24     20.71 o 
  13  19   2      609.58      588.99     21.06 o 
  14  19   2        3.82       -1.28      8.75 o 
 -13  20   2      124.12      122.29     15.36 o 
 -12  20   2      362.32      340.93     21.80 o 
 -11  20   2     1499.32     1546.99     41.79 o 
 -10  20   2      281.17      280.65     17.32 o 
  -9  20   2    11804.52    11698.21    266.37 o 
  -8  20   2      263.61      262.66     16.20 o 
  -7  20   2    12675.49    12243.54    398.63 o 
  -6  20   2      587.72      560.15     19.64 o 
  -5  20   2       26.46       48.98      7.27 o 
  -4  20   2      142.09      133.32     10.60 o 
  -3  20   2      677.54      745.27     22.11 o 
  -2  20   2        4.77       15.71      7.71 o 
  -1  20   2    10207.19    10419.37    192.51 o 
   0  20   2     1487.12     1471.89     33.25 o 
   1  20   2     7241.81     7237.13    135.93 o 
   2  20   2      508.02      496.89     17.57 o 
   3  20   2     3935.38     3982.07     83.29 o 
   4  20   2      548.86      580.96     17.73 o 
   5  20   2      555.15      659.86     24.48 o 
   6  20   2      351.95      345.60     15.35 o 
   7  20   2      387.81      404.76     19.11 o 
   8  20   2      296.49      267.90     16.86 o 
   9  20   2     1466.10     1498.00     47.95 o 
  10  20   2      685.74      657.38     26.19 o 
  11  20   2     2933.01     3016.34     78.10 o 
  12  20   2       33.30       30.31     12.17 o 
  13  20   2     6925.86     6952.05    201.93 o 
 -11  21   2      965.15      921.33     42.12 o 
 -10  21   2     1521.09     1527.53     49.76 o 
  -9  21   2      123.20      100.18     11.05 o 
  -8  21   2       18.21       -2.47      9.04 o 
  -7  21   2      264.81      296.93     17.17 o 
  -6  21   2       18.19       29.11      9.14 o 
  -5  21   2     1358.88     1460.66     49.41 o 
  -4  21   2       86.21      105.71      8.99 o 
  -3  21   2     1690.65     1717.38     47.06 o 
  -2  21   2       66.39       43.53      7.49 o 
  -1  21   2     2420.44     2723.71     62.85 o 
   0  21   2      340.86      352.61     15.38 o 
   1  21   2     2099.74     2245.22     57.82 o 
   2  21   2       47.00       43.24      7.75 o 
   3  21   2     1528.60     1567.47     39.78 o 
   4  21   2      104.58       92.56     10.29 o 
   5  21   2      210.26      372.45     25.54 o 
   6  21   2     1314.15     1313.51     35.83 o 
   7  21   2     1010.43     1059.89     30.78 o 
   8  21   2     2101.09     2160.81     53.64 o 
   9  21   2     1093.36     1156.36     37.03 o 
  10  21   2       46.99       37.95     10.13 o 
  11  21   2      155.68      163.92     16.37 o 
  -9  22   2    10948.82    10853.84    276.63 o 
  -8  22   2      429.94      425.74     23.43 o 
  -7  22   2    11527.18    11545.51    245.92 o 
  -6  22   2      175.89      142.04     11.76 o 
  -5  22   2     1908.18     1880.66     47.94 o 
  -4  22   2      532.58      505.29     21.19 o 
  -3  22   2     3203.19     3199.60     80.08 o 
  -2  22   2      396.80      350.44     18.27 o 
  -1  22   2     4397.03     4421.56    106.86 o 
   0  22   2      210.14      197.21     13.75 o 
   1  22   2    10664.51    10605.05    242.15 o 
   2  22   2      877.76      886.04     30.03 o 
   3  22   2     5278.97     5223.69    116.22 o 
   4  22   2       12.61       -5.23      7.18 o 
   5  22   2      477.69      515.37     19.80 o 
   6  22   2       88.49       82.50      9.11 o 
   7  22   2     1296.01     1313.62     36.44 o 
   8  22   2      148.23      127.11     12.66 o 
   9  22   2      448.24      473.17     26.93 o 
  -7  23   2     1533.45     1497.22     49.06 o 
  -6  23   2        6.06        0.22     12.57 o 
  -5  23   2       35.85      119.27     30.63 o 
  -4  23   2      191.79      175.98     14.87 o 
  -3  23   2        0.24       77.13     17.62 o 
  -2  23   2      662.06      660.73     23.33 o 
  -1  23   2      397.70      566.05     25.95 o 
   0  23   2        0.13        4.38     12.91 o 
   1  23   2       15.52       90.49     25.09 o 
   2  23   2       88.21       92.67      9.62 o 
   3  23   2        0.01       39.69      8.00 o 
   4  23   2        0.18        8.54      7.04 o 
   5  23   2       21.02       81.72     16.69 o 
   6  23   2      642.26      645.66     26.78 o 
   7  23   2      259.26      381.61     29.58 o 
  -3  24   2       78.79       70.19     12.14 o 
  -2  24   2     1065.78     1119.01     38.96 o 
  -1  24   2     4392.99     4154.67    113.46 o 
   0  24   2       48.32        5.63     13.40 o 
   1  24   2     5544.51     5548.13    146.16 o 
   2  24   2      424.48      359.34     29.93 o 
   3  24   2     3281.71     3406.83    105.64 o 
 -23   1   3     2452.59     2410.34     77.91 o 
 -22   1   3     1248.67     1223.47     45.54 o 
 -21   1   3     4196.64     3978.22    119.05 o 
 -20   1   3     2206.89     2249.16     71.99 o 
 -19   1   3     1650.96     1694.80     39.35 o 
 -18   1   3      790.37      863.61     23.12 o 
 -17   1   3     5291.28     5282.52    106.34 o 
 -15   1   3    18748.77    19115.93    367.66 o 
 -14   1   3       18.11       23.08      8.00 o 
 -13   1   3    11654.01    12222.00    236.15 o 
 -12   1   3      587.87      640.56     16.46 o 
 -11   1   3    17283.00    18152.07    317.71 o 
 -10   1   3     1821.90     1939.09     34.73 o 
  -9   1   3    20228.70    20732.29    360.90 o 
  -8   1   3     1616.36     1746.39     32.61 o 
  -7   1   3     4112.20     4280.47     72.93 o 
  -6   1   3      409.69      393.60      7.97 o 
  -5   1   3    42202.63    41594.61    691.90 o 
  -4   1   3     3770.19     4123.99     66.37 o 
  -3   1   3    26663.47    26245.01    418.86 o 
  -2   1   3       32.36       41.23      6.75 o 
   0   1   3       28.30       22.05      2.22 o 
   1   1   3    12106.19    13294.98    337.01 o 
   2   1   3       49.23        6.90      3.19 o 
   3   1   3        1.69       -7.79      5.19 o 
   4   1   3      641.80      683.75     11.55 o 
   5   1   3    19462.79    19499.00    291.42 o 
   6   1   3       55.29      153.98      6.81 o 
   7   1   3    36447.29    36158.06    602.21 o 
   8   1   3      166.99      197.62     11.70 o 
   9   1   3    18392.52    18426.70    324.32 o 
  10   1   3     1648.09     1713.03     33.04 o 
  11   1   3    16072.42    16637.17    305.20 o 
  12   1   3     1142.33     1184.82     26.82 o 
  13   1   3      433.54      541.80     15.30 o 
  14   1   3       88.12      119.26      6.88 o 
  15   1   3     8916.35     8679.89    160.31 o 
  16   1   3     2957.83     2899.70     57.32 o 
  17   1   3     8927.35     8702.95    154.12 o 
  18   1   3      550.39      581.11     16.10 o 
  19   1   3     5754.50     5701.67    126.05 o 
  20   1   3       74.06      101.41      7.56 o 
  21   1   3     6853.04     7032.59    219.15 o 
  22   1   3      443.65      503.58     23.98 o 
  23   1   3     1414.45     1439.62     51.74 o 
 -23   2   3      100.81       67.91     12.73 o 
 -22   2   3      160.32      142.83     20.55 o 
 -21   2   3     4014.63     3907.75    117.25 o 
 -20   2   3      383.67      398.59     29.09 o 
 -19   2   3     3451.20     3448.33     72.54 o 
 -18   2   3      422.72      447.04     15.25 o 
 -17   2   3        0.83        3.21      5.36 o 
 -16   2   3      265.14      273.46     11.59 o 
 -15   2   3       67.36       52.10      6.71 o 
 -14   2   3        6.59        8.41      4.00 o 
 -13   2   3     5156.27     5050.12    100.26 o 
 -12   2   3       11.24       19.84      3.27 o 
 -11   2   3     1791.00     1900.30     34.46 o 
 -10   2   3     2685.15     2782.03     48.60 o 
  -9   2   3     1622.59     1847.09     33.11 o 
  -8   2   3      905.57     1000.21     18.92 o 
  -7   2   3       29.64       55.78      6.66 o 
  -6   2   3     4437.54     4739.38     83.32 o 
  -5   2   3    16659.71    17724.34    283.59 o 
  -4   2   3     3618.95     3720.80     59.83 o 
  -2   2   3     1179.90     1304.04     24.81 o 
  -1   2   3     9242.11     9114.74    171.06 o 
   0   2   3     1140.04     1200.50     21.96 o 
   1   2   3    26409.94    25713.93    612.95 o 
   2   2   3      175.27      182.34      4.90 o 
   3   2   3    14754.45    14615.71    225.61 o 
   4   2   3     1459.17     1447.57     25.72 o 
   5   2   3    10012.22    10383.97    158.87 o 
   6   2   3     1655.67     1626.37     27.41 o 
   7   2   3      942.93      981.04     18.41 o 
   8   2   3      147.98      172.34      5.44 o 
   9   2   3    30802.51    30912.03    533.84 o 
  10   2   3     1117.33     1085.56     20.94 o 
  11   2   3     5443.11     5689.05    105.18 o 
  12   2   3     3257.49     3185.84     60.46 o 
  13   2   3     1174.89     1164.44     25.31 o 
  14   2   3     1113.21     1105.16     24.60 o 
  15   2   3      107.94      149.86     10.02 o 
  16   2   3     1375.91     1311.05     29.08 o 
  17   2   3     1819.90     1746.24     38.95 o 
  18   2   3       79.33       91.02      7.41 o 
  19   2   3     1931.76     1784.34     41.10 o 
  20   2   3       25.11       26.25      7.00 o 
  21   2   3      171.08      147.04     21.67 o 
  22   2   3      150.07      124.07     17.85 o 
  23   2   3      185.51      149.96     15.40 o 
 -23   3   3     3297.09     3392.20    104.47 o 
 -22   3   3     1261.95     1249.60     46.67 o 
 -21   3   3     1709.54     1645.62     56.53 o 
 -20   3   3      681.94      703.64     30.89 o 
 -19   3   3     2874.15     2824.70     70.36 o 
 -18   3   3     1424.28     1410.34     33.58 o 
 -17   3   3     2425.99     2476.67     53.30 o 
 -16   3   3      405.34      391.20     13.50 o 
 -15   3   3     9716.38     9657.76    188.35 o 
 -14   3   3       94.23       81.06      5.72 o 
 -13   3   3    15275.27    15318.14    279.20 o 
 -12   3   3     1737.35     1710.44     34.60 o 
 -11   3   3    12055.81    11905.31    209.09 o 
 -10   3   3     1061.71     1002.15     19.49 o 
  -9   3   3     2244.00     2192.77     38.78 o 
  -8   3   3     2489.24     2412.49     42.13 o 
  -7   3   3       87.48      181.74      7.89 o 
  -6   3   3      346.89      373.38     11.91 o 
  -5   3   3    87324.36    85291.68   1495.97 o 
  -4   3   3      133.33      151.10      5.84 o 
  -3   3   3    36041.77    34352.06    531.49 o 
  -2   3   3      612.02      511.54     12.06 o 
  -1   3   3    45829.69    41171.99    908.33 o 
   0   3   3     1580.06     1619.60     30.11 o 
   1   3   3    44086.15    41522.99    713.58 o 
   2   3   3     1993.81     2075.98     47.63 o 
   3   3   3      517.89      545.58     12.13 o 
   4   3   3        1.18       76.82      4.83 o 
   5   3   3    35632.09    35065.25    605.93 o 
   6   3   3     3791.83     3926.61     66.34 o 
   7   3   3    25349.46    25797.72    428.84 o 
   8   3   3      402.75      442.61     11.29 o 
   9   3   3    17027.11    17514.01    290.93 o 
  10   3   3      417.90      412.47     10.06 o 
  11   3   3    27166.74    27338.22    491.43 o 
  12   3   3      705.21      735.82     17.32 o 
  13   3   3       15.79       57.80     11.13 o 
  14   3   3     1076.43     1140.77     25.35 o 
  15   3   3     2468.66     2482.02     49.21 o 
  16   3   3      102.64      110.88      6.84 o 
  17   3   3     5625.01     5456.88    103.84 o 
  18   3   3     1435.56     1434.11     31.66 o 
  19   3   3     4680.83     4720.11     89.22 o 
  20   3   3       15.98       30.95      7.07 o 
  21   3   3     3939.98     3992.45    136.66 o 
  22   3   3      330.57      334.53     21.54 o 
  23   3   3      606.86      606.89     29.48 o 
 -23   4   3      495.37      454.30     25.94 o 
 -22   4   3      528.95      506.41     26.49 o 
 -21   4   3     8053.08     7927.83    225.09 o 
 -20   4   3     1034.45     1062.34     40.63 o 
 -19   4   3     8129.82     8162.38    187.06 o 
 -18   4   3      149.94      118.22      8.16 o 
 -17   4   3     1334.48     1320.71     31.54 o 
 -16   4   3      349.98      339.83     12.63 o 
 -15   4   3     1149.44     1062.16     25.70 o 
 -14   4   3       11.58        9.76      3.73 o 
 -13   4   3       39.79       53.27      5.02 o 
 -12   4   3      140.19      129.28      6.36 o 
 -11   4   3    10663.45    10761.61    197.97 o 
 -10   4   3     1949.10     1998.94     36.16 o 
  -9   4   3      520.59      611.98     19.74 o 
  -8   4   3     1639.29     1626.30     29.25 o 
  -7   4   3      419.91      426.32     13.20 o 
  -6   4   3      495.12      527.71     10.25 o 
  -5   4   3    61085.69    59604.96    987.57 o 
  -4   4   3      966.25     1106.42     46.83 o 
  -3   4   3    96710.32    90393.12   2132.44 o 
  -2   4   3     8020.36     7988.58    149.02 o 
  -1   4   3      107.78      120.76      5.59 o 
   0   4   3      593.36      587.78     17.10 o 
   2   4   3     5296.91     5255.64    113.94 o 
   3   4   3   103331.26    94470.32   4577.68 o 
   4   4   3     1765.48     1837.81     36.34 o 
   5   4   3    55819.35    54909.43    873.29 o 
   6   4   3     1276.56     1538.36     44.21 o 
   7   4   3       27.27       81.04      4.89 o 
   8   4   3     3290.55     3249.99     55.88 o 
   9   4   3    28703.44    28373.73    490.31 o 
  10   4   3       13.46       20.80      4.22 o 
  11   4   3    13692.65    13784.29    249.33 o 
  12   4   3      724.79      633.89     15.53 o 
  13   4   3      248.93      278.55     22.53 o 
  14   4   3     1407.80     1403.06     29.85 o 
  15   4   3      360.95      433.58     18.90 o 
  16   4   3     1811.46     1768.60     37.36 o 
  17   4   3     6558.13     6436.60    175.89 o 
  18   4   3      322.76      335.60     13.09 o 
  19   4   3      485.65      424.30     15.15 o 
  20   4   3      458.83      417.37     20.75 o 
  21   4   3      106.34       96.55     12.23 o 
  22   4   3      183.40      123.61     18.70 o 
  23   4   3     1957.42     2068.06     68.93 o 
 -22   5   3      713.47      699.13     33.09 o 
 -21   5   3     1557.98     1550.10     54.53 o 
 -20   5   3       71.21       64.20     11.86 o 
 -19   5   3      234.09      239.15     14.69 o 
 -18   5   3      152.96      137.94      8.75 o 
 -17   5   3     1129.34     1063.91     26.83 o 
 -16   5   3      949.08      959.93     24.35 o 
 -15   5   3     1359.55     1295.97     30.18 o 
 -14   5   3     1474.28     1404.09     29.83 o 
 -13   5   3     9065.97     9073.15    167.95 o 
 -12   5   3      772.58      869.89     19.66 o 
 -11   5   3       19.36       31.01      3.62 o 
 -10   5   3       62.69       61.64      3.98 o 
  -9   5   3     1607.29     1650.98     30.16 o 
  -8   5   3     1984.02     2032.24     36.32 o 
  -7   5   3     1453.25     1465.95     34.07 o 
  -6   5   3     3192.03     3153.65     52.29 o 
  -5   5   3     2309.00     2366.25     39.29 o 
  -4   5   3    10183.04    10053.30    161.73 o 
  -3   5   3    47554.30    44970.38    919.76 o 
  -2   5   3    21647.72    20104.57    320.24 o 
  -1   5   3    15661.03    14649.57    309.35 o 
   0   5   3      234.54      213.60      6.54 o 
   1   5   3     2653.79     2531.50     40.58 o 
   2   5   3    13763.54    13055.30    255.27 o 
   3   5   3       94.89       95.49      4.81 o 
   4   5   3    13684.96    13180.00    219.50 o 
   5   5   3    10651.48    10603.22    171.05 o 
   6   5   3        2.73       22.60      3.41 o 
   7   5   3    14533.16    14859.85    258.03 o 
   8   5   3    13960.04    14111.12    243.47 o 
   9   5   3    17821.28    18942.21    314.89 o 
  10   5   3     1713.98     1759.75     33.65 o 
  11   5   3     1547.05     1662.66     33.58 o 
  12   5   3     2959.27     2854.59     55.02 o 
  13   5   3      136.79      173.53     14.71 o 
  14   5   3      229.05      209.71     10.78 o 
  15   5   3     1357.23     1200.33     26.84 o 
  16   5   3      776.21      766.62     19.70 o 
  17   5   3      104.13      103.40     12.11 o 
  18   5   3      365.87      342.77     14.02 o 
  19   5   3     3227.83     3210.35     85.51 o 
  20   5   3      369.47      363.06     19.54 o 
  21   5   3      288.85      265.38     19.97 o 
  22   5   3     1002.45     1101.41     42.33 o 
 -22   6   3     1919.92     1848.08     63.14 o 
 -21   6   3     9878.92     9555.54    269.06 o 
 -20   6   3      896.26      853.08     35.45 o 
 -19   6   3    11622.51    11202.74    311.82 o 
 -18   6   3        6.77       -7.73      5.15 o 
 -17   6   3     2958.93     2982.82     63.22 o 
 -16   6   3      540.56      506.47     15.95 o 
 -15   6   3     4062.98     4083.63     78.42 o 
 -14   6   3     1181.46     1165.04     25.71 o 
 -13   6   3     2064.93     2104.41     42.35 o 
 -12   6   3     1146.48     1117.42     24.41 o 
 -11   6   3     1351.47     1565.12     32.11 o 
 -10   6   3       72.03       73.60      4.25 o 
  -9   6   3     3126.04     3337.90     58.28 o 
  -8   6   3        5.76       21.18      2.56 o 
  -7   6   3     7529.31     7693.13    135.53 o 
  -6   6   3      245.12      271.04     11.06 o 
  -5   6   3    27514.19    26464.45    445.56 o 
  -4   6   3      420.80      461.34     14.26 o 
  -3   6   3    23792.78    22034.65    328.46 o 
  -2   6   3     1226.20     1061.28     25.53 o 
  -1   6   3    18570.80    17666.98    346.72 o 
   0   6   3    12449.67    11345.85    226.58 o 
   1   6   3    48044.85    46133.58    794.72 o 
   2   6   3      195.34      456.42     22.62 o 
   3   6   3    66935.20    62637.53   1063.33 o 
   4   6   3     2061.23     2410.99     46.08 o 
   5   6   3    33827.34    32078.63    537.85 o 
   6   6   3    12918.54    13015.58    235.54 o 
   7   6   3      232.07      304.77     12.31 o 
   8   6   3      249.75      210.78      8.23 o 
   9   6   3    18273.88    18044.42    312.31 o 
  10   6   3     1465.02     1459.62     29.71 o 
  11   6   3    10270.81    10290.98    188.06 o 
  12   6   3        5.26       10.19      3.86 o 
  13   6   3     1916.99     1942.51     39.44 o 
  14   6   3       41.16       37.10      5.00 o 
  15   6   3     2377.09     2340.22     53.90 o 
  16   6   3      654.16      663.80     19.06 o 
  17   6   3     3453.80     3172.48     67.01 o 
  18   6   3     1820.77     1743.06     40.50 o 
  19   6   3     1210.21     1172.23     35.01 o 
  20   6   3      475.65      444.89     21.52 o 
  21   6   3     2001.54     2044.66     67.39 o 
  22   6   3      485.53      471.02     26.17 o 
 -22   7   3      958.78      894.31     37.28 o 
 -21   7   3       50.94       59.63     12.76 o 
 -20   7   3       74.16       51.93     11.77 o 
 -19   7   3      291.52      255.35     25.16 o 
 -18   7   3       29.48        6.35      7.73 o 
 -17   7   3       13.08        3.43      5.68 o 
 -16   7   3      128.67      107.31      7.36 o 
 -15   7   3     1346.54     1295.47     28.45 o 
 -14   7   3     1995.63     1975.04     40.38 o 
 -13   7   3     2935.78     2901.81     56.80 o 
 -12   7   3     2733.91     2625.41     51.44 o 
 -11   7   3     4216.26     4066.40     77.30 o 
 -10   7   3     2521.34     2505.64     48.46 o 
  -9   7   3     2200.86     2148.15     40.46 o 
  -8   7   3     2920.97     2895.91     50.79 o 
  -7   7   3     4685.52     4656.40     80.30 o 
  -6   7   3      918.41      962.84     18.68 o 
  -5   7   3      381.13      519.80     16.92 o 
  -4   7   3     6656.84     6585.84    106.48 o 
  -3   7   3     1215.37     1127.50     18.54 o 
  -2   7   3    14173.23    13146.01    230.17 o 
  -1   7   3     1096.47     1064.41     21.34 o 
   0   7   3     9213.79     8282.80    202.15 o 
   1   7   3      994.08     1136.25     22.87 o 
   2   7   3      210.70      289.20      9.38 o 
   3   7   3      502.04      574.14     10.23 o 
   4   7   3       12.48      106.43     13.44 o 
   5   7   3     1714.08     1826.71     31.22 o 
   6   7   3    15027.49    14946.22    248.86 o 
   7   7   3      565.78      604.99     14.67 o 
   8   7   3     9298.14     9322.09    156.56 o 
   9   7   3      810.35      903.34     19.05 o 
  10   7   3     3066.29     3072.25     58.64 o 
  11   7   3      999.38      911.08     20.57 o 
  12   7   3      353.64      373.00     11.23 o 
  13   7   3     2072.70     1890.47     38.66 o 
  14   7   3     1823.12     1756.60     39.01 o 
  15   7   3      104.57      120.83      9.48 o 
  16   7   3      261.60      226.79     11.10 o 
  17   7   3     2411.12     2186.73     48.55 o 
  18   7   3     1531.75     1483.08     35.81 o 
  19   7   3      622.02      596.79     20.87 o 
  20   7   3     1282.06     1195.18     39.64 o 
  21   7   3      328.87      336.07     21.89 o 
  22   7   3       52.18       47.32     12.01 o 
 -22   8   3     1052.44     1024.83     41.35 o 
 -21   8   3     1885.54     1714.69     59.14 o 
 -20   8   3     1084.87     1025.57     40.41 o 
 -19   8   3     6382.31     5977.28    172.36 o 
 -18   8   3       73.08       47.67      8.84 o 
 -17   8   3     6487.19     6368.70    127.67 o 
 -16   8   3     2230.37     2082.70     46.08 o 
 -15   8   3      581.47      627.86     30.91 o 
 -14   8   3      699.98      654.78     16.80 o 
 -13   8   3     1040.25     1056.17     23.77 o 
 -12   8   3      744.04      732.52     17.87 o 
 -11   8   3     9698.53     9569.76    176.36 o 
 -10   8   3     1036.11      992.35     21.79 o 
  -9   8   3    13690.86    14214.50    258.74 o 
  -8   8   3     3395.20     3460.18     63.17 o 
  -7   8   3    24431.41    24646.02    412.09 o 
  -6   8   3     2307.25     2406.25     80.57 o 
  -5   8   3    23363.89    22713.81    382.21 o 
  -4   8   3    17595.41    17500.65    278.05 o 
  -3   8   3     2898.39     2933.40     44.79 o 
  -2   8   3      144.62      119.56      4.21 o 
  -1   8   3     2748.16     2856.19     79.07 o 
   0   8   3      226.60      303.67     20.90 o 
   1   8   3    28257.76    27587.14    415.51 o 
   2   8   3       89.70      558.02     67.79 o 
   3   8   3    55298.17    53814.31    865.02 o 
   4   8   3       55.00      198.68     13.54 o 
   5   8   3    17774.39    18754.71    300.35 o 
   6   8   3     1886.77     2136.62     41.84 o 
   7   8   3     2277.04     2336.53     41.66 o 
   8   8   3      566.36      650.70     14.87 o 
   9   8   3        4.07       37.75      4.21 o 
  10   8   3     7020.90     6734.14    124.67 o 
  11   8   3    10831.88    10943.99    212.18 o 
  12   8   3     4457.90     4478.54     90.02 o 
  13   8   3    11440.88    11151.05    216.86 o 
  14   8   3     1658.82     1517.99     34.86 o 
  15   8   3    10221.18     9639.44    189.11 o 
  16   8   3     1574.21     1546.36     36.39 o 
  17   8   3     3410.95     3236.88     68.68 o 
  18   8   3     1177.79     1129.58     34.14 o 
  19   8   3      559.49      575.25     20.71 o 
  20   8   3      763.53      732.05     31.98 o 
  21   8   3     1066.38     1058.72     41.76 o 
  22   8   3      466.19      470.98     26.03 o 
 -21   9   3        3.19        0.30      9.05 o 
 -20   9   3       32.50       18.35     11.06 o 
 -19   9   3        1.06      -10.97      9.68 o 
 -18   9   3       10.99       -6.08      7.11 o 
 -17   9   3     1429.12     1342.36     38.03 o 
 -16   9   3     2440.91     2315.76     50.96 o 
 -15   9   3     1043.85      957.12     24.71 o 
 -14   9   3     1147.66     1114.51     25.12 o 
 -13   9   3       13.06       31.24      6.53 o 
 -12   9   3     5733.62     5524.48    103.29 o 
 -11   9   3        4.70       20.15      6.08 o 
 -10   9   3     7596.75     7350.22    135.20 o 
  -9   9   3      690.37      774.33     27.34 o 
  -8   9   3      190.96      175.95      7.57 o 
  -7   9   3      329.79      357.81     10.08 o 
  -6   9   3     1943.52     1891.68     34.25 o 
  -5   9   3     4226.29     4320.17     70.66 o 
  -4   9   3    15862.08    15687.66    240.47 o 
  -3   9   3     2151.51     2126.80     38.06 o 
  -2   9   3     4777.52     4886.80     83.18 o 
  -1   9   3      591.80      646.54     26.14 o 
   0   9   3     8738.07     8875.10    148.60 o 
   1   9   3    15404.08    15011.73    260.49 o 
   2   9   3     3620.53     3503.85     53.32 o 
   3   9   3      206.24      216.02      6.22 o 
   4   9   3     6795.56     6592.91    111.98 o 
   5   9   3     8791.95     9276.08    148.92 o 
   6   9   3     2227.00     2262.30     38.69 o 
   7   9   3      127.10      127.57      6.66 o 
   8   9   3     3422.80     3548.56     71.27 o 
   9   9   3     1855.70     1882.11     64.43 o 
  10   9   3     6046.09     6068.80    119.73 o 
  11   9   3     1183.71     1172.65     27.28 o 
  12   9   3      399.13      434.31     13.98 o 
  13   9   3      566.93      451.20     25.70 o 
  14   9   3       77.56       62.52      7.97 o 
  15   9   3       62.42       67.51     13.17 o 
  16   9   3     3227.37     3098.04     65.92 o 
  17   9   3       56.05       40.14      6.80 o 
  18   9   3     1272.96     1198.99     35.87 o 
  19   9   3       29.19       32.68      9.51 o 
  20   9   3     1028.65     1003.47     39.86 o 
  21   9   3      961.89      928.33     38.53 o 
 -21  10   3      275.07      258.90     19.46 o 
 -20  10   3      409.00      396.56     23.93 o 
 -19  10   3     2155.55     2004.47     66.76 o 
 -18  10   3     2487.26     2365.67     75.64 o 
 -17  10   3     5235.29     5050.06    119.13 o 
 -16  10   3     1208.95     1144.33     33.67 o 
 -15  10   3     4817.79     4762.00    112.56 o 
 -14  10   3      695.86      636.47     16.90 o 
 -13  10   3      429.29      450.46     17.34 o 
 -12  10   3     1531.40     1482.18     40.27 o 
 -11  10   3     3679.80     3634.08     79.52 o 
 -10  10   3      608.17      646.99     16.69 o 
  -9  10   3    35749.17    35781.30    643.84 o 
  -8  10   3     3129.11     3413.45     76.74 o 
  -7  10   3    39329.94    39215.83    706.09 o 
  -6  10   3     7214.81     7092.59    140.02 o 
  -5  10   3      509.09      601.46     12.51 o 
  -4  10   3     2094.12     2075.75     37.38 o 
  -3  10   3      448.95      355.11      8.90 o 
  -2  10   3     3132.28     3083.11     53.97 o 
  -1  10   3     4503.99     4453.72     75.99 o 
   0  10   3     1154.53     1134.47     24.68 o 
   1  10   3    13348.38    13791.46    236.64 o 
   2  10   3     3393.43     3704.83     64.73 o 
   3  10   3     5609.26     6291.22     94.40 o 
   4  10   3     2740.92     2950.47     52.14 o 
   5  10   3    15022.10    15415.57    269.01 o 
   6  10   3        0.37       58.30      5.40 o 
   7  10   3     2671.07     2889.92     55.66 o 
   8  10   3     2937.56     2795.57     57.48 o 
   9  10   3      508.98      493.87     14.36 o 
  10  10   3       65.57       77.04      7.82 o 
  11  10   3     2255.61     2194.94     46.98 o 
  12  10   3     5480.10     5334.36    106.93 o 
  13  10   3    26590.18    26050.09    499.89 o 
  14  10   3     3995.92     3933.39     81.22 o 
  15  10   3    12658.78    12441.25    242.80 o 
  16  10   3       13.70        8.46     10.55 o 
  17  10   3      846.05      826.82     27.61 o 
  18  10   3     2815.57     2802.82     65.91 o 
  19  10   3     1136.08     1124.85     42.59 o 
  20  10   3      898.03      862.58     36.72 o 
  21  10   3     2411.52     2397.31     78.46 o 
 -20  11   3        1.37        7.77     10.19 o 
 -19  11   3       25.58       34.72     10.98 o 
 -18  11   3      228.63      156.44     15.56 o 
 -17  11   3      189.02      147.09     14.28 o 
 -16  11   3     3170.78     3084.14     76.44 o 
 -15  11   3     3850.14     3741.43     78.20 o 
 -14  11   3     4635.63     4554.45     93.06 o 
 -13  11   3     4077.31     3966.98    103.73 o 
 -12  11   3       38.46       32.65      6.12 o 
 -11  11   3     1071.93     1041.80     28.49 o 
 -10  11   3     6080.49     5916.09    152.70 o 
  -9  11   3     1291.36     1245.95     39.23 o 
  -8  11   3       99.82      103.96      7.53 o 
  -7  11   3      375.76      447.87     15.65 o 
  -6  11   3    13955.57    14095.15    242.62 o 
  -5  11   3     3618.02     3768.65     67.90 o 
  -4  11   3     1532.04     1692.82     32.59 o 
  -3  11   3     2504.69     2633.71     48.57 o 
  -2  11   3     3237.01     3346.24     60.45 o 
  -1  11   3     8445.78     8544.54    143.24 o 
   0  11   3     4434.95     4436.05     76.78 o 
   1  11   3     2359.11     2373.91     40.05 o 
   2  11   3     1766.92     1903.70     35.30 o 
   3  11   3       54.42       74.18      4.06 o 
   4  11   3       70.01      121.25     11.50 o 
   5  11   3     1612.89     1603.79     32.39 o 
   6  11   3     2121.75     2149.46     42.20 o 
   7  11   3     5369.74     5431.81    101.88 o 
   8  11   3     2114.79     2172.89     43.38 o 
   9  11   3     2385.20     2607.85     63.26 o 
  10  11   3     5368.10     5404.87    107.91 o 
  11  11   3     6036.31     5925.17    118.18 o 
  12  11   3     9101.47     9151.87    179.67 o 
  13  11   3      234.94      232.28     12.16 o 
  14  11   3       93.32       92.56      8.99 o 
  15  11   3      230.03      247.96     13.35 o 
  16  11   3     2366.56     2308.10     66.95 o 
  17  11   3      146.65      129.84     10.94 o 
  18  11   3      243.64      229.36     16.46 o 
  19  11   3     2916.74     2851.02     89.69 o 
  20  11   3     1664.70     1653.98     58.15 o 
 -20  12   3     1718.52     1714.50     59.86 o 
 -19  12   3      516.07      482.19     52.71 o 
 -18  12   3      808.54      771.46     33.32 o 
 -17  12   3     3061.21     2880.46     99.49 o 
 -16  12   3     3790.28     3705.96     94.53 o 
 -15  12   3     6219.56     6148.96    143.09 o 
 -14  12   3     1222.38     1171.98     29.52 o 
 -13  12   3     2374.16     2280.74     46.50 o 
 -12  12   3      129.15      104.78      6.88 o 
 -11  12   3      690.40      704.09     25.07 o 
 -10  12   3      976.78      946.87     30.48 o 
  -9  12   3    23656.63    24192.58    463.84 o 
  -8  12   3    17247.78    17301.64    297.80 o 
  -7  12   3     7957.04     8443.97    141.58 o 
  -6  12   3     2009.20     2216.22     38.02 o 
  -5  12   3      290.05      308.52      9.84 o 
  -4  12   3     6138.67     6105.20    113.92 o 
  -3  12   3     4247.10     4427.14     83.18 o 
  -2  12   3      314.71      345.22     18.71 o 
  -1  12   3     3904.99     4182.34     75.46 o 
   0  12   3    12445.31    12110.62    307.08 o 
   1  12   3     1896.68     1896.84     40.47 o 
   2  12   3     3270.90     3249.02     57.95 o 
   3  12   3       49.57       79.88      4.43 o 
   4  12   3     2518.95     2739.95     45.77 o 
   5  12   3      676.56      635.70     14.54 o 
   6  12   3     2556.09     2547.73     56.57 o 
   7  12   3     8395.69     8781.18    161.07 o 
   8  12   3      437.68      475.81     13.53 o 
   9  12   3      688.49      885.26     22.49 o 
  10  12   3     4214.40     4203.74     85.59 o 
  11  12   3     2510.85     2445.55     52.76 o 
  12  12   3     1414.76     1533.33     35.88 o 
  13  12   3     6955.45     6956.58    138.90 o 
  14  12   3     5740.84     5627.36    114.17 o 
  15  12   3    10502.10    10325.48    203.59 o 
  16  12   3      251.38      259.70     15.98 o 
  17  12   3      215.99      230.08     14.10 o 
  18  12   3        1.67       -5.16     13.39 o 
  19  12   3     2655.85     2680.86     85.78 o 
  20  12   3     1232.27     1213.38     47.23 o 
 -19  13   3       33.41       12.82     10.95 o 
 -18  13   3        2.33        5.51     10.20 o 
 -17  13   3      444.89      428.18     29.09 o 
 -16  13   3     5935.98     5953.36    139.83 o 
 -15  13   3     4444.40     4338.57    104.13 o 
 -14  13   3      253.29      250.63     14.60 o 
 -13  13   3     4910.96     4934.35    119.77 o 
 -12  13   3     2118.89     2137.69     44.09 o 
 -11  13   3     3286.40     3330.13     65.47 o 
 -10  13   3     1275.38     1271.88     30.34 o 
  -9  13   3      585.28      652.43     31.84 o 
  -8  13   3       16.53       23.49      6.51 o 
  -7  13   3      283.56      273.01      8.75 o 
  -6  13   3     7022.69     7124.63    132.94 o 
  -5  13   3     2739.24     3086.33     59.88 o 
  -4  13   3    11057.46    11205.78    206.18 o 
  -3  13   3    24445.78    24967.98    452.19 o 
  -2  13   3      466.57      582.27     36.32 o 
  -1  13   3     2293.30     2505.03     48.86 o 
   0  13   3     2028.72     2235.75     53.89 o 
   1  13   3     4665.50     4734.82     88.32 o 
   2  13   3     1406.34     1401.52     27.39 o 
   3  13   3       18.67       52.55      7.99 o 
   4  13   3      976.98      965.54     18.55 o 
   5  13   3     2342.55     2518.35     43.82 o 
   6  13   3      391.87      470.59     15.00 o 
   7  13   3     2330.22     2511.91     61.04 o 
   8  13   3        2.78       66.60     12.47 o 
   9  13   3    16619.32    16553.07    319.91 o 
  10  13   3     5748.69     5868.43    117.66 o 
  11  13   3      220.82      188.23     10.61 o 
  12  13   3     4020.07     4118.16     85.19 o 
  13  13   3      114.86       82.67      8.59 o 
  14  13   3       97.43       91.98      8.76 o 
  15  13   3      422.79      427.15     19.35 o 
  16  13   3      368.44      372.54     16.53 o 
  17  13   3     1926.03     1860.55     67.60 o 
  18  13   3      577.39      583.83     52.40 o 
  19  13   3     2530.91     2484.70     81.02 o 
 -19  14   3      190.82      190.66     17.16 o 
 -18  14   3     4269.23     4144.23    135.27 o 
 -17  14   3     2075.45     2050.79     68.80 o 
 -16  14   3      572.99      553.86     28.33 o 
 -15  14   3     3333.13     3224.31     80.31 o 
 -14  14   3      383.40      349.01     17.02 o 
 -13  14   3     1556.35     1544.61     48.04 o 
 -12  14   3      687.02      675.35     20.65 o 
 -11  14   3        0.46       22.10      5.07 o 
 -10  14   3     8266.88     8267.69    139.38 o 
  -9  14   3     1483.39     1490.45     27.58 o 
  -8  14   3     1073.31     1237.07     26.66 o 
  -7  14   3     5019.53     5104.22     97.11 o 
  -6  14   3    12777.23    13095.50    240.53 o 
  -5  14   3     1082.36     1002.52     23.07 o 
  -4  14   3    12208.27    12269.18    225.19 o 
  -3  14   3     1614.57     1622.47     33.63 o 
  -2  14   3      430.77      426.92     12.29 o 
  -1  14   3       37.24       62.36      6.07 o 
   0  14   3    10775.00    11020.80    200.84 o 
   1  14   3      590.53      603.49     15.34 o 
   2  14   3    13704.94    13683.54    248.28 o 
   3  14   3     1733.64     1778.86     36.49 o 
   4  14   3     8831.41     8889.29    154.26 o 
   5  14   3     1068.42     1104.62     21.31 o 
   6  14   3     7690.97     7725.23    122.92 o 
   7  14   3       37.65       73.82     10.02 o 
   8  14   3      709.72      737.79     17.97 o 
   9  14   3      598.24      674.82     19.74 o 
  10  14   3     9600.57     9753.67    191.71 o 
  11  14   3      253.88      230.68     11.87 o 
  12  14   3     5753.85     5753.34    116.73 o 
  13  14   3     5581.30     5502.52    112.33 o 
  14  14   3     1071.13     1046.83     30.36 o 
  15  14   3       63.90       78.21     12.46 o 
  16  14   3     4196.38     4223.90    167.80 o 
  17  14   3      249.01      265.95     28.09 o 
  18  14   3      160.50      138.27     15.69 o 
  19  14   3     1843.96     1897.07    113.81 o 
 -18  15   3       52.61       56.48     12.62 o 
 -17  15   3      220.88      189.46     16.94 o 
 -16  15   3       25.95       31.04     11.29 o 
 -15  15   3     2948.22     2971.47     93.00 o 
 -14  15   3     3015.16     3061.69     66.08 o 
 -13  15   3     3331.60     3223.81     68.78 o 
 -12  15   3      828.61      873.36     28.28 o 
 -11  15   3     5200.10     5255.27     95.58 o 
 -10  15   3        0.04       18.83      5.63 o 
  -9  15   3     1228.86     1167.23     28.90 o 
  -8  15   3      578.06      523.64     18.15 o 
  -7  15   3      580.68      599.69     17.06 o 
  -6  15   3     1863.00     1882.80     39.13 o 
  -5  15   3     8590.30     8746.01    161.70 o 
  -4  15   3       86.26      324.20     25.16 o 
  -3  15   3     2557.74     2870.32     56.22 o 
  -1  15   3     9536.62     9946.57    183.02 o 
   0  15   3      468.45      611.26     29.85 o 
   1  15   3      330.41      421.11     16.49 o 
   2  15   3     2333.43     2312.67     46.02 o 
   3  15   3       19.36       29.03      5.40 o 
   4  15   3      882.09      891.55     21.07 o 
   5  15   3      682.79      758.81     17.86 o 
   6  15   3       83.40      123.86     14.19 o 
   7  15   3     7666.80     7923.23    127.06 o 
   8  15   3        1.45      123.42     17.24 o 
   9  15   3     1819.52     1852.18     35.66 o 
  10  15   3      831.80     1033.87     60.02 o 
  11  15   3     6301.65     6243.44    126.96 o 
  12  15   3     2950.23     2951.78     67.78 o 
  13  15   3       66.20       60.85      8.53 o 
  14  15   3      542.73      593.11     24.10 o 
  15  15   3      915.10      880.01     29.63 o 
  16  15   3        2.53        8.72     12.61 o 
  17  15   3     2701.80     2713.10    108.27 o 
  18  15   3      124.10      135.52     16.27 o 
 -17  16   3       25.10       11.73     10.93 o 
 -16  16   3     2510.43     2487.35     81.15 o 
 -15  16   3      739.05      731.00     32.86 o 
 -14  16   3      539.62      548.34     28.36 o 
 -13  16   3       91.70       63.54      8.16 o 
 -12  16   3     2881.24     2922.63     63.34 o 
 -11  16   3      356.17      347.56     19.10 o 
 -10  16   3     2008.79     2056.65     53.72 o 
  -9  16   3      138.22      126.07      7.81 o 
  -8  16   3     1290.27     1270.11     27.03 o 
  -7  16   3       30.92       26.37      6.09 o 
  -6  16   3     3849.70     3960.62     76.43 o 
  -5  16   3      581.97      609.56     16.75 o 
  -4  16   3    19320.08    19241.12    356.88 o 
  -3  16   3       62.14       64.79      5.94 o 
  -2  16   3      392.93      424.26     13.04 o 
  -1  16   3       58.44       61.03      9.98 o 
   0  16   3    12594.42    12804.20    233.98 o 
   1  16   3      427.98      439.34     13.66 o 
   2  16   3    16936.71    17263.80    312.86 o 
   3  16   3     1180.87     1123.28     25.77 o 
   4  16   3    16514.57    16699.86    302.70 o 
   5  16   3      429.50      430.91     13.81 o 
   6  16   3     6104.20     6122.85    136.00 o 
   7  16   3       15.87       28.87      5.19 o 
   8  16   3     1080.96     1058.84     22.93 o 
   9  16   3      365.66      350.08     12.35 o 
  10  16   3    11292.36    11085.95    211.31 o 
  11  16   3     1414.49     1391.67     32.17 o 
  12  16   3     2953.67     2917.57    109.60 o 
  13  16   3       61.75       46.97      8.22 o 
  14  16   3     1309.40     1290.44     39.12 o 
  15  16   3      219.64      187.93     15.63 o 
  16  16   3     1852.09     1845.38     83.57 o 
  17  16   3      437.85      420.59     36.40 o 
 -16  17   3       14.08       16.61     15.47 o 
 -15  17   3      826.64      816.17     36.31 o 
 -14  17   3       24.00       21.79     11.01 o 
 -13  17   3     1403.56     1378.81     50.62 o 
 -12  17   3      496.16      537.84     26.44 o 
 -11  17   3     3532.90     3458.73     85.36 o 
 -10  17   3     3968.81     4068.44     98.30 o 
  -9  17   3      869.40      828.27     27.10 o 
  -8  17   3      310.91      291.97     12.70 o 
  -7  17   3     1229.03     1203.89     27.58 o 
  -6  17   3     2127.20     2118.10     65.26 o 
  -5  17   3     3215.41     3353.80     79.92 o 
  -4  17   3     1130.29     1392.25     56.32 o 
  -3  17   3     6374.58     6422.41    120.47 o 
  -2  17   3     2695.70     3084.64     78.88 o 
  -1  17   3      978.42     1085.89     24.89 o 
   0  17   3      992.57     1130.71     31.28 o 
   1  17   3     1268.47     1350.12     29.68 o 
   2  17   3        0.33       26.62     14.47 o 
   3  17   3        1.89       20.30      8.06 o 
   4  17   3      437.69      496.02     14.88 o 
   5  17   3      883.14      913.27     22.51 o 
   6  17   3     1499.24     1512.38     33.16 o 
   7  17   3      881.00      959.75     25.79 o 
   8  17   3      868.40     1070.42     34.37 o 
   9  17   3     5109.78     5293.80    108.48 o 
  10  17   3      438.73      583.81     24.88 o 
  11  17   3     2007.75     2066.78     54.41 o 
  12  17   3      413.82      441.73     16.08 o 
  13  17   3      591.24      647.02     22.20 o 
  14  17   3      298.67      294.79     19.41 o 
  15  17   3      918.51      885.47     38.08 o 
  16  17   3     1537.65     1636.72     73.02 o 
 -15  18   3      334.66      348.19     24.01 o 
 -14  18   3      128.94      134.53     15.20 o 
 -13  18   3        9.65        2.19     10.59 o 
 -12  18   3     1647.28     1567.65     56.04 o 
 -11  18   3      704.20      735.91     26.57 o 
 -10  18   3     4277.43     4303.90    104.03 o 
  -9  18   3     3067.87     3119.37     77.69 o 
  -8  18   3      653.22      682.86     31.42 o 
  -7  18   3      771.12      819.61     26.82 o 
  -6  18   3     5965.73     5973.87    236.59 o 
  -5  18   3        2.76       -3.30      5.58 o 
  -4  18   3     5889.48     6008.96    170.28 o 
  -3  18   3      279.50      273.44     17.76 o 
  -2  18   3       59.30      107.65     13.04 o 
  -1  18   3     1080.61     1112.99     26.58 o 
   0  18   3    10325.66    10162.21    211.04 o 
   1  18   3        3.90       -1.01      7.02 o 
   2  18   3    16589.74    16558.08    320.24 o 
   3  18   3        6.74       10.80      6.20 o 
   4  18   3    12918.79    13038.72    263.32 o 
   5  18   3      165.60      151.50     12.37 o 
   6  18   3     4390.90     4478.50    107.05 o 
   7  18   3     2510.72     2544.54     65.12 o 
   8  18   3      302.44      276.77     15.83 o 
   9  18   3      747.70      728.57     26.37 o 
  10  18   3     2665.89     2677.61     59.54 o 
  11  18   3        1.19        7.41      7.04 o 
  12  18   3     1557.09     1630.55     73.97 o 
  13  18   3      817.87      843.74     29.16 o 
  14  18   3      476.27      475.24     21.68 o 
  15  18   3     2334.46     2360.22     64.07 o 
 -14  19   3     2341.72     2244.41     75.56 o 
 -13  19   3      686.26      650.03     70.48 o 
 -12  19   3     1422.27     1415.04     82.64 o 
 -11  19   3      868.94      790.08     35.41 o 
 -10  19   3     2446.27     2442.33     63.75 o 
  -9  19   3      502.96      479.93     20.81 o 
  -8  19   3      384.43      356.02     17.93 o 
  -7  19   3       49.40       43.69      9.93 o 
  -6  19   3     5332.82     5327.95    161.77 o 
  -5  19   3      319.32      300.10     15.50 o 
  -4  19   3     6109.56     6183.53    143.70 o 
  -3  19   3      883.51      854.35     27.63 o 
  -2  19   3      800.58      963.18     58.79 o 
  -1  19   3       27.94       46.42      7.86 o 
   0  19   3     1824.36     2010.80     52.15 o 
   1  19   3      262.43      285.53     14.51 o 
   2  19   3     1907.28     2013.62     52.50 o 
   3  19   3       88.86       85.93      9.33 o 
   4  19   3     1842.33     1950.57     51.66 o 
   5  19   3      928.42      955.47     30.49 o 
   6  19   3     3257.79     3290.33     81.51 o 
   7  19   3      271.74      281.81     16.22 o 
   8  19   3     1977.49     2096.57     56.33 o 
   9  19   3      640.40      656.21     24.83 o 
  10  19   3     5281.32     5542.53    161.35 o 
  11  19   3       91.58       87.49     13.49 o 
  12  19   3     2884.93     2898.29    165.90 o 
  13  19   3       40.78       36.32      9.53 o 
  14  19   3      721.71      792.39     48.67 o 
 -13  20   3       15.95       -7.99     17.78 o 
 -12  20   3      372.22      331.25     39.47 o 
 -11  20   3     1824.58     1789.06     62.74 o 
 -10  20   3     2641.02     2630.62     84.75 o 
  -9  20   3     3018.59     2970.69     93.57 o 
  -8  20   3     2655.12     2846.05     74.15 o 
  -7  20   3      424.32      439.73     20.14 o 
  -6  20   3     3488.15     3670.46     89.81 o 
  -5  20   3       97.28       84.80     12.01 o 
  -4  20   3      475.73      496.36     19.85 o 
  -3  20   3      485.33      474.31     19.42 o 
  -2  20   3        5.21       15.87      7.34 o 
  -1  20   3     3256.90     3355.17     82.09 o 
   0  20   3     1755.89     1858.23     49.51 o 
   1  20   3       15.57        8.53      6.91 o 
   2  20   3     4321.17     4562.19    108.81 o 
   3  20   3      520.32      547.97     21.45 o 
   4  20   3     4797.08     5043.62    119.79 o 
   5  20   3      356.26      386.58     18.87 o 
   6  20   3     2345.14     2525.54     65.48 o 
   7  20   3     4482.48     4625.80    111.78 o 
   8  20   3       18.32       24.26      9.02 o 
   9  20   3      275.62      262.40     25.85 o 
  10  20   3      256.72      281.17     24.08 o 
  11  20   3      234.93      241.22     23.08 o 
  12  20   3     2353.95     2521.18    106.27 o 
  13  20   3      634.70      655.23     33.30 o 
 -11  21   3      401.79      402.45     54.86 o 
 -10  21   3     2469.77     2324.74     77.41 o 
  -9  21   3       89.32       65.77     13.97 o 
  -8  21   3      565.92      572.34     29.64 o 
  -7  21   3      316.81      328.08     22.95 o 
  -6  21   3     5248.32     5050.74    148.59 o 
  -5  21   3       10.53      -10.16      7.90 o 
  -4  21   3     9182.66     9113.57    208.92 o 
  -3  21   3        0.41      -10.26      6.84 o 
  -2  21   3     1546.94     1539.32     43.09 o 
  -1  21   3      255.77      282.24     15.84 o 
   0  21   3     3824.74     3917.43     95.01 o 
   1  21   3       34.35       23.82      7.82 o 
   2  21   3      952.35      985.68     31.22 o 
   3  21   3       65.73       73.25      9.79 o 
   4  21   3     1372.58     1425.86     41.25 o 
   5  21   3      405.83      387.12     19.25 o 
   6  21   3     4351.19     4533.81    109.94 o 
   7  21   3      420.41      419.87     24.18 o 
   8  21   3     2130.17     2157.05     71.65 o 
   9  21   3        7.25       16.87     14.16 o 
  10  21   3     6024.28     6199.41    181.01 o 
  11  21   3        9.23       13.44     11.60 o 
  -9  22   3      465.94      469.44     27.86 o 
  -8  22   3     4397.67     4707.34    140.92 o 
  -7  22   3      360.51      368.90     32.01 o 
  -6  22   3       16.65       43.71     16.01 o 
  -5  22   3       47.34       31.40     11.07 o 
  -4  22   3        0.06       28.93     13.70 o 
  -3  22   3      176.50      155.22     15.00 o 
  -2  22   3      242.80      357.09     35.17 o 
  -1  22   3      581.51      571.08     27.78 o 
   0  22   3        2.23       59.91     36.09 o 
   1  22   3      706.46      748.17     32.02 o 
   2  22   3      231.43      334.96     39.86 o 
   3  22   3      619.64      654.82     29.98 o 
   4  22   3       80.88      254.78     37.09 o 
   5  22   3     1325.59     1411.56     51.04 o 
   6  22   3        0.35       40.44     17.01 o 
   7  22   3      515.18      497.91     26.97 o 
   8  22   3      156.45      168.26     16.01 o 
   9  22   3       97.02       73.82     14.09 o 
  -7  23   3      319.45      324.44     23.81 o 
  -6  23   3     2661.06     2622.04     84.93 o 
  -5  23   3     1050.41     1052.09     47.94 o 
  -4  23   3     3439.52     3321.71    102.94 o 
  -3  23   3     2220.87     2223.70     73.50 o 
  -2  23   3     9593.98     9479.46    267.75 o 
  -1  23   3      178.28      168.71     16.59 o 
   0  23   3     4405.90     4310.24    129.00 o 
   1  23   3        4.53        0.25     15.93 o 
   2  23   3      864.14      851.34     39.32 o 
   3  23   3       24.95       16.08     18.08 o 
   4  23   3      606.97      632.08     30.19 o 
   5  23   3       87.34      105.14     13.83 o 
   6  23   3     3704.33     3763.38    115.36 o 
  -2  24   3      361.69      437.22     26.06 o 
  -1  24   3        1.47       19.59     19.85 o 
   0  24   3      636.38      682.85     32.55 o 
   1  24   3      137.04      123.11     14.85 o 
   2  24   3     1718.18     1779.40     62.00 o 
 -23   0   4      455.01      504.47     37.70 o 
 -22   0   4        1.23        9.39     14.16 o 
 -21   0   4     4009.34     3908.66    165.59 o 
 -20   0   4       97.46       88.18     17.39 o 
 -18   0   4    22866.54    22305.26    860.28 o 
 -17   0   4      519.84      636.68     26.00 o 
 -16   0   4    36888.46    36691.27    991.79 o 
 -15   0   4     1966.01     1955.91     65.25 o 
 -14   0   4     9347.74     9577.83    263.62 o 
 -13   0   4     1539.34     1533.87     47.39 o 
 -12   0   4     7142.82     7162.74    197.67 o 
 -11   0   4       60.21       84.13      7.15 o 
 -10   0   4    24939.17    25073.52    615.68 o 
  -9   0   4     6062.96     6335.00    144.88 o 
  -8   0   4    85453.68    85091.61   1921.59 o 
  -7   0   4     3793.81     3589.40     83.56 o 
  -6   0   4    27400.79    27647.61    632.72 o 
  -5   0   4      879.08      912.74     27.36 o 
  -4   0   4      613.74      601.26     26.15 o 
  -3   0   4     3301.59     3261.75    106.41 o 
  -2   0   4    12054.14    12803.39    445.68 o 
  -1   0   4     1127.99     1086.41     54.40 o 
   0   0   4    11775.84    13472.85    729.47 o 
   1   0   4       60.17      101.36      4.18 o 
   2   0   4    32843.53    35116.13    887.40 o 
   3   0   4     5514.44     5725.78    144.63 o 
   5   0   4       15.65       30.19      2.67 o 
   6   0   4    48075.98    48341.66   1007.78 o 
   7   0   4     1673.42     1648.32     44.19 o 
   8   0   4    26124.67    26356.35    660.93 o 
   9   0   4     1098.32     1065.17     27.29 o 
  10   0   4      823.99      808.61     22.70 o 
  11   0   4        1.72        2.75      4.01 o 
  12   0   4    34545.14    34304.04    823.10 o 
  13   0   4      265.29      280.38     31.44 o 
  14   0   4    47201.32    46321.49   1121.12 o 
  15   0   4      776.38      785.56     32.70 o 
  16   0   4    19086.62    18942.91    462.03 o 
  17   0   4     2845.64     2812.65     75.51 o 
  18   0   4     2115.01     2085.94     58.93 o 
  19   0   4     1151.77     1132.61    102.26 o 
  20   0   4      136.12      138.73     16.69 o 
  21   0   4     1344.39     1403.21     58.24 o 
  22   0   4      680.56      680.07     44.17 o 
  23   0   4      479.97      514.78     38.63 o 
 -23   1   4       41.36       24.47     10.77 o 
 -22   1   4       22.29       12.64      9.76 o 
 -21   1   4        0.20      -11.44      9.24 o 
 -20   1   4      185.63      201.04     16.75 o 
 -19   1   4      119.60      116.14     17.70 o 
 -18   1   4       50.58       33.74     11.62 o 
 -17   1   4      135.80      151.95     11.54 o 
 -16   1   4        3.77       21.51      6.24 o 
 -15   1   4     2137.38     2202.26     47.03 o 
 -14   1   4       78.79       65.86      7.62 o 
 -13   1   4      551.33      530.70     14.91 o 
 -12   1   4     2621.11     2787.54     56.98 o 
 -11   1   4     2660.16     2490.08     46.52 o 
 -10   1   4     3712.36     3901.26     70.66 o 
  -9   1   4      118.08      127.21      5.03 o 
  -8   1   4       30.31       38.57      2.97 o 
  -7   1   4       96.84      103.13      3.93 o 
  -6   1   4     3847.70     4337.82     71.18 o 
  -5   1   4      128.35      141.65      5.22 o 
  -4   1   4     5831.57     6445.29    103.34 o 
  -3   1   4     4350.64     4727.65     94.16 o 
  -2   1   4    15222.71    15828.71    310.89 o 
  -1   1   4     3742.12     3759.94     79.69 o 
   0   1   4     9698.96    10021.86    232.34 o 
   1   1   4     3041.58     2928.47    109.12 o 
   2   1   4     1072.83     1307.45     29.54 o 
   3   1   4      193.94      236.10      4.94 o 
   4   1   4       39.39       36.20      2.30 o 
   5   1   4       77.63      149.02      5.72 o 
   6   1   4      220.78      238.94     11.59 o 
   7   1   4       42.73       74.56      4.80 o 
   8   1   4      676.63      759.62     13.27 o 
   9   1   4        0.06       -3.20      2.13 o 
  10   1   4     7228.82     7382.86    122.46 o 
  11   1   4      689.59      655.01     13.69 o 
  12   1   4     1733.38     1627.83     31.40 o 
  13   1   4      139.40      140.58      7.01 o 
  14   1   4      611.80      625.79     28.98 o 
  15   1   4      565.03      567.21     14.76 o 
  16   1   4       60.35       58.83      5.83 o 
  17   1   4       42.71       37.05      5.41 o 
  18   1   4     1314.91     1243.22     27.64 o 
  19   1   4      375.08      390.84     17.91 o 
  20   1   4      198.32      178.02     23.28 o 
  21   1   4      103.73       58.93     10.48 o 
  22   1   4      101.31      112.34     14.04 o 
  23   1   4      201.14      196.43     17.10 o 
 -23   2   4     1019.91     1038.01     40.97 o 
 -22   2   4      183.12      167.58     15.89 o 
 -21   2   4      468.08      457.67     24.47 o 
 -20   2   4      846.15      805.16     33.18 o 
 -19   2   4       58.07       68.95     14.31 o 
 -18   2   4     8469.53     8206.18    230.26 o 
 -17   2   4     1462.95     1526.93     35.25 o 
 -16   2   4    27942.61    27545.00    527.81 o 
 -15   2   4      277.00      263.20     10.97 o 
 -14   2   4     5425.17     5614.97    111.30 o 
 -13   2   4     3130.48     3038.86     62.11 o 
 -12   2   4     2384.48     2296.44     47.72 o 
 -11   2   4     2375.55     2429.64     45.60 o 
 -10   2   4    16643.31    17098.10    298.33 o 
  -9   2   4      866.69      838.78     16.00 o 
  -8   2   4    52550.30    52405.68    839.23 o 
  -7   2   4     3189.72     3153.16     51.95 o 
  -6   2   4    36311.04    36703.70    589.05 o 
  -5   2   4     3994.12     4120.22     66.55 o 
  -4   2   4     2093.56     2517.63     41.57 o 
  -3   2   4        7.15       18.29      2.62 o 
  -2   2   4        0.31      159.74      8.77 o 
  -1   2   4       40.56       91.53      5.66 o 
   0   2   4     2540.35     3005.41     54.55 o 
   1   2   4     1870.97     1829.89     42.81 o 
   2   2   4    24424.50    23918.72    580.02 o 
   3   2   4     1697.45     1658.30     27.08 o 
   4   2   4    67853.45    65319.25    962.36 o 
   5   2   4       27.78       51.77      2.58 o 
   6   2   4    77357.94    74840.51   1141.14 o 
   7   2   4       38.55       69.60      5.09 o 
   8   2   4     6020.47     6486.51    104.01 o 
   9   2   4     3037.04     3046.98     57.35 o 
  10   2   4       22.55       46.58      9.66 o 
  11   2   4     2462.44     2567.74     45.55 o 
  12   2   4    21124.29    21094.45    378.80 o 
  13   2   4      937.30      901.44     19.53 o 
  14   2   4    53687.74    52544.80    898.43 o 
  15   2   4      255.43      293.58     14.64 o 
  16   2   4     5435.88     5443.61    106.44 o 
  17   2   4        4.92        6.00      4.66 o 
  18   2   4       18.02       26.23      7.82 o 
  19   2   4     2098.43     2169.59     56.69 o 
  20   2   4      432.75      455.39     19.92 o 
  21   2   4      962.27      967.80     31.79 o 
  22   2   4     1113.47     1131.28     42.98 o 
  23   2   4       99.72       93.70     13.55 o 
 -23   3   4        0.83        1.50      9.62 o 
 -22   3   4     3433.56     3398.06    104.19 o 
 -21   3   4      739.51      788.13     33.62 o 
 -20   3   4      401.41      432.84     22.95 o 
 -19   3   4       44.68       43.01      9.55 o 
 -18   3   4      368.58      319.89     19.37 o 
 -17   3   4     2956.27     2909.79     61.36 o 
 -16   3   4       18.53       11.33      7.53 o 
 -15   3   4     1401.67     1373.73     31.48 o 
 -14   3   4     2019.76     2074.36     44.31 o 
 -13   3   4     3164.33     3259.74     66.38 o 
 -12   3   4    21382.39    21386.73    409.59 o 
 -11   3   4     4013.57     3946.54     71.87 o 
 -10   3   4    15069.37    15355.46    268.35 o 
  -9   3   4       34.56       50.23      3.01 o 
  -8   3   4       46.75       62.08      7.15 o 
  -7   3   4      923.23      908.07     16.61 o 
  -6   3   4      806.26      915.91     18.03 o 
  -5   3   4     1017.62     1090.76     18.83 o 
  -4   3   4     2791.77     3039.46     49.48 o 
  -3   3   4     2128.64     2236.97     35.37 o 
  -2   3   4    28326.90    27228.52    461.07 o 
  -1   3   4    12614.40    11437.30    191.96 o 
   0   3   4    35494.02    33466.10    649.75 o 
   1   3   4     1165.36     1237.39     24.25 o 
   2   3   4    17705.74    18471.31    298.95 o 
   3   3   4     2762.02     2968.06     61.19 o 
   4   3   4      344.11      349.31      6.65 o 
   5   3   4      123.75      180.86      5.15 o 
   6   3   4      304.19      428.45     11.84 o 
   7   3   4      463.06      447.19      9.22 o 
   8   3   4    28612.43    28593.62    485.62 o 
   9   3   4     1773.90     1795.29     32.37 o 
  10   3   4     6401.01     6684.35    115.80 o 
  11   3   4      304.68      347.37      9.83 o 
  12   3   4     2990.39     2896.89     55.82 o 
  13   3   4     3604.91     3532.80     67.33 o 
  14   3   4      135.10      199.16     11.89 o 
  15   3   4     1196.95     1213.86     25.69 o 
  16   3   4      148.83      160.29      8.91 o 
  17   3   4        6.83        1.86      4.82 o 
  18   3   4     3478.24     3462.84     84.15 o 
  19   3   4        0.31       -2.97      7.48 o 
  20   3   4     4659.92     4729.83    134.26 o 
  21   3   4      296.71      302.57     18.04 o 
  22   3   4      395.52      341.66     22.34 o 
  23   3   4       18.31       -0.96     10.27 o 
 -23   4   4      879.68      917.66     38.19 o 
 -22   4   4      140.66      118.62     14.67 o 
 -21   4   4        6.95      -10.43      9.23 o 
 -20   4   4      988.75      955.23     37.47 o 
 -19   4   4      592.61      576.10     26.66 o 
 -18   4   4     3207.42     3037.37     91.90 o 
 -17   4   4       99.91       79.65      8.25 o 
 -16   4   4     7386.90     7431.28    146.68 o 
 -15   4   4     1064.38     1062.53     27.68 o 
 -14   4   4     1868.42     1919.62     41.41 o 
 -13   4   4     2861.72     2803.19     57.73 o 
 -12   4   4      326.87      294.23     15.48 o 
 -11   4   4        2.65        8.25      4.10 o 
 -10   4   4     2241.04     2354.96     43.90 o 
  -9   4   4      201.56      199.07      6.62 o 
  -8   4   4    15240.34    15472.54    258.70 o 
  -7   4   4     1805.09     1677.88     28.76 o 
  -6   4   4    16850.58    16819.74    285.18 o 
  -5   4   4     2625.03     2768.37     45.71 o 
  -4   4   4    17943.47    17744.47    274.96 o 
  -3   4   4    11825.61    11639.12    187.11 o 
  -2   4   4      716.61      861.24     18.89 o 
  -1   4   4     2499.21     2285.99     45.42 o 
   0   4   4     2385.12     2417.70     53.73 o 
   1   4   4    33754.55    31321.16    758.45 o 
   2   4   4    20293.18    18636.07    388.99 o 
   3   4   4        4.08       70.06      6.95 o 
   4   4   4    33828.27    33269.30    476.71 o 
   5   4   4      117.07      130.00      6.00 o 
   6   4   4     3481.57     3449.35     54.40 o 
   7   4   4     1456.21     1417.36     30.15 o 
   8   4   4     5152.92     5382.02     91.37 o 
   9   4   4     4029.05     4056.67     69.71 o 
  10   4   4      556.54      537.41     14.47 o 
  11   4   4     2250.23     2280.90     42.78 o 
  12   4   4    10820.88    10397.41    189.74 o 
  13   4   4      663.56      676.17     18.03 o 
  14   4   4     3002.38     2959.23     57.97 o 
  15   4   4       62.49       52.16      5.15 o 
  16   4   4     3717.69     3645.36     67.64 o 
  17   4   4      141.57      141.44      7.79 o 
  18   4   4      574.71      583.16     24.34 o 
  19   4   4       88.17       58.94     10.06 o 
  20   4   4      339.52      313.30     18.44 o 
  21   4   4     1719.00     1688.14     57.88 o 
  22   4   4     1930.24     1915.17     64.47 o 
 -22   5   4     3983.55     4052.74    121.87 o 
 -21   5   4      217.34      231.59     19.29 o 
 -20   5   4     1321.76     1262.60     46.13 o 
 -19   5   4       17.94       15.46      8.84 o 
 -18   5   4       11.90       -6.64      9.70 o 
 -17   5   4     3914.52     3829.23     91.24 o 
 -16   5   4      966.92      972.63     24.40 o 
 -15   5   4     3088.62     3040.83     63.23 o 
 -14   5   4     4455.82     4509.10     90.56 o 
 -13   5   4       16.45       29.24      5.91 o 
 -12   5   4    24074.63    23733.59    454.26 o 
 -11   5   4       43.57       51.11      4.30 o 
 -10   5   4    17588.74    18045.79    314.46 o 
  -9   5   4     1165.14     1169.24     23.35 o 
  -8   5   4      357.04      400.52      9.41 o 
  -7   5   4     2023.77     1957.20     33.62 o 
  -6   5   4     1107.25     1253.98     22.94 o 
  -5   5   4      857.92      803.28     14.69 o 
  -4   5   4    31198.60    30598.99    574.35 o 
  -3   5   4     1185.14     1239.45     43.29 o 
  -2   5   4    84833.73    78394.09   2030.70 o 
  -1   5   4     4189.43     3891.85     78.84 o 
   0   5   4    42134.87    38389.84    820.12 o 
   1   5   4     4257.50     4172.18     95.50 o 
   2   5   4     9562.28     9495.87    168.51 o 
   3   5   4     2092.41     2401.96     49.99 o 
   4   5   4      274.04      293.18      9.12 o 
   5   5   4      253.66      358.60      7.26 o 
   6   5   4     4785.56     4896.71     76.75 o 
   7   5   4       34.27       31.49      2.35 o 
   8   5   4    24394.05    24181.24    386.08 o 
   9   5   4     2571.94     2868.03     50.70 o 
  10   5   4    38245.76    38165.93    666.20 o 
  11   5   4     1553.20     1507.37     30.92 o 
  12   5   4     4506.99     4400.93     83.06 o 
  13   5   4      606.56      644.10     16.26 o 
  14   5   4       55.66       34.74      4.77 o 
  15   5   4     2766.94     2671.10     53.29 o 
  16   5   4      138.10      167.09     10.42 o 
  17   5   4        3.95        4.57      4.97 o 
  18   5   4     6965.03     6828.21    147.28 o 
  19   5   4      580.28      561.09     24.30 o 
  20   5   4     5728.26     5767.27    150.01 o 
  21   5   4      368.90      378.10     23.00 o 
  22   5   4     1261.84     1251.02     46.88 o 
 -22   6   4      152.46      125.08     15.11 o 
 -21   6   4      336.60      277.86     20.66 o 
 -20   6   4     2699.42     2542.43     80.57 o 
 -19   6   4      179.38      134.30     13.38 o 
 -18   6   4       69.92       71.71     10.59 o 
 -17   6   4      112.98       78.45      8.64 o 
 -16   6   4      248.55      221.04     12.11 o 
 -15   6   4     1115.89     1063.46     26.47 o 
 -14   6   4     1232.06     1190.63     27.98 o 
 -13   6   4     1827.83     1729.62     37.77 o 
 -12   6   4      204.36      180.01      8.86 o 
 -11   6   4      347.91      337.41     10.84 o 
 -10   6   4     1927.87     1837.75     35.19 o 
  -9   6   4     1732.01     1745.52     33.55 o 
  -8   6   4      694.62      732.90     17.79 o 
  -7   6   4      814.34      742.52     14.83 o 
  -6   6   4    12345.96    12142.17    202.85 o 
  -5   6   4     9262.23     9105.04    162.96 o 
  -4   6   4    21217.86    20056.52    359.80 o 
  -3   6   4     5021.57     4652.71     94.33 o 
  -2   6   4     4305.15     3607.14     69.98 o 
  -1   6   4     2393.17     2342.21     42.25 o 
   0   6   4    18195.04    16632.07    259.40 o 
   1   6   4    12592.57    12298.97    270.39 o 
   2   6   4    22929.13    21416.77    384.38 o 
   3   6   4     6842.30     6541.09    112.81 o 
   4   6   4     1964.08     1967.04     31.79 o 
   5   6   4      365.40      311.31      7.51 o 
   6   6   4        0.72       33.88      3.33 o 
   7   6   4      274.38      279.60      6.90 o 
   8   6   4      270.94      281.72      7.51 o 
   9   6   4      514.31      469.73     10.78 o 
  10   6   4     2272.85     2194.03     41.06 o 
  11   6   4     1642.93     1641.72     33.45 o 
  12   6   4        4.29       24.88      4.59 o 
  13   6   4      366.40      386.05     12.52 o 
  14   6   4      873.67      910.92     21.44 o 
  15   6   4      254.45      235.52     10.02 o 
  16   6   4      480.72      464.47     14.63 o 
  17   6   4     1600.37     1587.33     40.12 o 
  18   6   4     2868.43     2869.26     79.16 o 
  19   6   4       50.48       34.93      9.43 o 
  20   6   4       24.59       36.30     20.13 o 
  21   6   4      531.45      519.45     27.05 o 
  22   6   4     2727.97     2780.62     88.01 o 
 -22   7   4     3115.90     3122.43     97.43 o 
 -21   7   4      117.27      119.91     22.85 o 
 -20   7   4     4098.64     4052.44    121.21 o 
 -19   7   4     1354.32     1245.84     45.06 o 
 -18   7   4       48.39       28.40     11.70 o 
 -17   7   4      809.26      775.48     58.10 o 
 -16   7   4      237.60      224.21     12.32 o 
 -15   7   4      323.11      288.90     11.60 o 
 -14   7   4     7137.90     7046.00    138.93 o 
 -13   7   4       91.53       74.24      6.10 o 
 -12   7   4    15278.72    15471.87    297.81 o 
 -11   7   4     3773.29     3531.38     71.19 o 
 -10   7   4     6432.89     6632.73    123.58 o 
  -9   7   4      728.05      756.36     16.70 o 
  -8   7   4     2829.86     2835.92     52.17 o 
  -7   7   4      104.61      116.22      5.14 o 
  -6   7   4    11557.36    11731.78    217.00 o 
  -5   7   4      169.66      243.46      9.48 o 
  -4   7   4    11715.12    12105.11    194.59 o 
  -3   7   4      159.41      166.51     16.04 o 
  -2   7   4    61965.36    56083.34   1718.83 o 
  -1   7   4     2508.49     2781.84     61.79 o 
   0   7   4    49713.48    45098.68    971.71 o 
   1   7   4      561.63      692.88     16.65 o 
   2   7   4    12767.14    12917.71    257.42 o 
   3   7   4     5874.04     5728.89    107.98 o 
   4   7   4        3.94       14.41      3.02 o 
   5   7   4     6449.59     6282.12    122.78 o 
   6   7   4     9112.11     9108.26    139.97 o 
   7   7   4        7.72       37.65      4.76 o 
   8   7   4    22018.42    22892.22    381.47 o 
   9   7   4      292.45      437.30     21.64 o 
  10   7   4    23843.58    23681.47    429.19 o 
  11   7   4        0.84       17.59      5.59 o 
  12   7   4     2920.34     2968.84     57.77 o 
  13   7   4      556.72      564.20     15.10 o 
  14   7   4     1757.61     1617.11     36.44 o 
  15   7   4      777.73      756.76     20.61 o 
  16   7   4     1295.12     1269.07     29.10 o 
  17   7   4     1261.01     1199.32     32.55 o 
  18   7   4     4026.23     4005.27    106.77 o 
  19   7   4      700.69      714.05     27.90 o 
  20   7   4     5164.36     5118.90    134.31 o 
  21   7   4      432.34      440.64     24.99 o 
  22   7   4     1430.17     1337.52     49.36 o 
 -22   8   4      139.04       95.29     15.93 o 
 -21   8   4      864.07      863.05     36.19 o 
 -20   8   4      901.55      915.96     37.46 o 
 -19   8   4      921.60      814.64     36.32 o 
 -18   8   4     1058.64      971.22     37.58 o 
 -17   8   4     3274.84     3118.08     94.34 o 
 -16   8   4     3578.13     3487.90     83.80 o 
 -15   8   4      532.96      510.67     16.06 o 
 -14   8   4      789.76      777.82     20.52 o 
 -13   8   4        6.64       -3.66      4.16 o 
 -12   8   4     7006.92     6946.76    136.62 o 
 -11   8   4      426.35      429.24     13.33 o 
 -10   8   4      927.08      958.25     22.63 o 
  -9   8   4     1710.17     1854.87     37.35 o 
  -8   8   4     2160.62     2313.60     61.54 o 
  -7   8   4     4281.58     4473.60     80.83 o 
  -6   8   4      103.96      135.87     10.44 o 
  -5   8   4    12263.97    11634.54    177.75 o 
  -4   8   4    24214.88    24003.60    403.23 o 
  -3   8   4       18.76       76.76     13.08 o 
  -2   8   4     3010.35     3121.41     96.45 o 
  -1   8   4      830.03      942.55     21.97 o 
   0   8   4    16131.44    15700.91    378.36 o 
   1   8   4    10933.70    10338.31    157.88 o 
   2   8   4    31253.75    30371.39    508.11 o 
   3   8   4    11251.91    10940.55    194.12 o 
   4   8   4      453.09      409.10     11.16 o 
   5   8   4    10440.07    10558.27    178.93 o 
   6   8   4     6470.65     6592.77    106.14 o 
   7   8   4     6312.25     6474.95    109.59 o 
   8   8   4     8716.03     8847.99    149.56 o 
   9   8   4      160.18      158.79      7.17 o 
  10   8   4     1745.48     1730.73     35.08 o 
  11   8   4       95.39      132.03      7.01 o 
  12   8   4     1296.79     1335.21     30.49 o 
  13   8   4     7773.24     7489.01    147.48 o 
  14   8   4     4333.89     4177.85     85.19 o 
  15   8   4     1073.30     1033.01     26.68 o 
  16   8   4        2.44       15.19     11.15 o 
  17   8   4      744.21      703.89     22.80 o 
  18   8   4     3238.21     3197.16     87.27 o 
  19   8   4      300.30      286.31     18.44 o 
  20   8   4       66.88       74.18     12.40 o 
  21   8   4      324.80      294.15     24.47 o 
 -21   9   4      875.43      835.12     35.94 o 
 -20   9   4     3314.13     3243.96    102.73 o 
 -19   9   4     3525.36     3273.24    100.24 o 
 -18   9   4      615.69      594.78     55.48 o 
 -17   9   4      866.46      781.57     32.56 o 
 -16   9   4     4260.70     4121.56     98.07 o 
 -15   9   4     2828.19     2717.18     86.73 o 
 -14   9   4     5826.31     5781.54    116.11 o 
 -13   9   4       23.09       56.66     19.16 o 
 -12   9   4    10507.28    10221.52    198.93 o 
 -11   9   4      284.17      258.28     10.46 o 
 -10   9   4    14652.84    14256.32    274.67 o 
  -9   9   4     1926.60     1922.04     40.76 o 
  -8   9   4     1320.78     1322.81     27.94 o 
  -7   9   4      723.90      748.13     16.44 o 
  -6   9   4       12.73       21.54      2.83 o 
  -5   9   4     6452.49     6390.52    102.98 o 
  -4   9   4     9565.29     9343.96    156.28 o 
  -3   9   4        7.96       23.70      5.54 o 
  -2   9   4    13772.05    13331.31    236.78 o 
  -1   9   4     2680.39     2857.76     52.70 o 
   0   9   4    35979.65    34755.73    613.65 o 
   1   9   4     8265.70     7927.25    132.44 o 
   2   9   4     6916.65     6915.48    110.56 o 
   3   9   4      626.91      759.55     36.67 o 
   4   9   4      603.32      701.75     19.33 o 
   5   9   4      571.15      723.21     21.49 o 
   6   9   4     6710.26     7003.74    113.20 o 
   7   9   4     2820.92     3095.24     61.91 o 
   8   9   4    18642.32    19180.22    331.95 o 
   9   9   4      229.21      275.69     21.64 o 
  10   9   4     7092.73     7077.74    138.91 o 
  11   9   4      329.96      360.42     26.59 o 
  12   9   4     6343.67     6417.70    127.07 o 
  13   9   4       20.89       38.79      8.93 o 
  14   9   4        4.05       21.96      5.87 o 
  15   9   4     4085.58     3938.94     76.61 o 
  16   9   4     1866.57     1775.23     44.21 o 
  17   9   4     1464.45     1436.96     44.52 o 
  18   9   4     6312.59     6259.87    160.99 o 
  19   9   4      680.60      666.82     26.89 o 
  20   9   4     3306.07     3190.77     98.58 o 
  21   9   4        4.38       -5.17      9.64 o 
 -21  10   4        5.43      -14.66      9.77 o 
 -20  10   4       47.64       29.59     11.47 o 
 -19  10   4     2888.06     2686.69     93.18 o 
 -18  10   4      479.11      415.89     39.94 o 
 -17  10   4     5775.28     5338.89    154.56 o 
 -16  10   4     6598.82     6146.61    269.70 o 
 -15  10   4     3584.89     3579.90    112.69 o 
 -14  10   4       77.98       89.44      8.21 o 
 -13  10   4      175.01      149.06      8.58 o 
 -12  10   4     1175.83     1176.76     27.88 o 
 -11  10   4     3906.18     3848.27     78.19 o 
 -10  10   4    10937.30    11266.30    218.42 o 
  -9  10   4     2475.88     2453.88     51.20 o 
  -8  10   4     3415.45     3650.62     73.50 o 
  -7  10   4    16190.59    16576.41    303.57 o 
  -6  10   4     4889.79     5045.03     78.99 o 
  -5  10   4     1925.61     2015.69     33.28 o 
  -4  10   4     2002.37     1879.05     34.07 o 
  -3  10   4     1033.60     1048.75     20.08 o 
  -2  10   4     2497.99     2569.74     46.77 o 
  -1  10   4      938.47      833.43     19.87 o 
   0  10   4     2978.39     2731.66     64.66 o 
   1  10   4       13.32      176.81      9.37 o 
   2  10   4     2549.96     2553.45     40.89 o 
   3  10   4     5370.41     5609.16     87.15 o 
   4  10   4     1885.52     2002.46     36.42 o 
   5  10   4    14404.66    14978.84    249.77 o 
   6  10   4    19163.45    19730.92    341.26 o 
   7  10   4     1834.44     1843.43     35.60 o 
   8  10   4     5245.38     5271.30    104.30 o 
   9  10   4      921.73      971.27     23.23 o 
  10  10   4     1758.33     1595.83     35.37 o 
  11  10   4      994.58      920.69     22.98 o 
  12  10   4     5832.88     5964.80    118.91 o 
  13  10   4     3352.22     3295.17     68.71 o 
  14  10   4    10409.63    10103.98    198.07 o 
  15  10   4    10070.88     9704.59    203.46 o 
  16  10   4      141.14      147.03     19.52 o 
  17  10   4      401.70      380.88     21.25 o 
  18  10   4      166.79      127.76     13.13 o 
  19  10   4      147.54      137.16     14.30 o 
  20  10   4       67.88       83.58     13.45 o 
  21  10   4       31.76       15.73     13.62 o 
 -20  11   4     3162.02     3168.69     98.87 o 
 -19  11   4     2243.20     2154.23     71.18 o 
 -18  11   4      289.43      257.17     19.63 o 
 -17  11   4      127.07       94.85     12.43 o 
 -16  11   4     1036.75      948.87     37.09 o 
 -15  11   4     1067.18     1020.34     30.78 o 
 -14  11   4     3952.98     3877.85     94.49 o 
 -13  11   4     4377.94     4344.67     90.85 o 
 -12  11   4     3173.47     3263.77     67.80 o 
 -11  11   4       54.90       37.30      5.38 o 
 -10  11   4     3805.44     3905.92     79.27 o 
  -9  11   4     1719.49     1743.65     38.21 o 
  -8  11   4     6016.96     6030.05    119.04 o 
  -7  11   4       27.37       47.31      5.62 o 
  -6  11   4        1.80       36.94      6.10 o 
  -5  11   4      790.24      907.44     21.47 o 
  -4  11   4     3743.57     3874.90     69.53 o 
  -3  11   4      307.03      377.27      9.84 o 
  -2  11   4    14943.89    15287.29    268.79 o 
  -1  11   4     2091.70     2279.86     40.64 o 
   0  11   4     3213.79     3536.20     65.46 o 
   1  11   4     2678.39     2676.72     53.11 o 
   2  11   4     4131.77     4107.81     67.44 o 
   3  11   4     3117.67     2970.80     47.75 o 
   4  11   4      240.25      233.89      9.22 o 
   5  11   4     4103.22     4156.07     75.30 o 
   6  11   4    13706.04    13338.12    241.75 o 
   7  11   4     3597.40     3767.72     71.95 o 
   8  11   4     8437.26     8421.56    174.85 o 
   9  11   4     1718.88     1922.57     39.20 o 
  10  11   4     5539.90     5441.96    108.59 o 
  11  11   4     1428.20     1360.72     31.69 o 
  12  11   4      731.80      812.34     22.39 o 
  13  11   4      321.47      298.11     16.05 o 
  14  11   4      362.55      361.41     21.61 o 
  15  11   4     1585.29     1633.74     41.59 o 
  16  11   4     2411.06     2349.26     66.05 o 
  17  11   4     4665.08     4538.02    119.38 o 
  18  11   4     3539.28     3367.11     91.78 o 
  19  11   4     1022.28     1034.56     40.95 o 
  20  11   4     2051.47     1969.36     66.85 o 
 -20  12   4     1127.62     1060.32     42.77 o 
 -19  12   4      535.48      473.56     25.98 o 
 -18  12   4     1761.01     1661.82     57.93 o 
 -17  12   4     7842.39     7544.36    228.23 o 
 -16  12   4     1451.87     1335.73     47.83 o 
 -15  12   4     1298.85     1256.20     45.39 o 
 -14  12   4     1269.76     1241.00     35.48 o 
 -13  12   4      356.63      343.96     15.34 o 
 -12  12   4      614.36      610.28     18.17 o 
 -11  12   4     2546.46     2471.92     52.93 o 
 -10  12   4     5112.23     5209.05    104.41 o 
  -9  12   4     5267.83     5258.02     93.86 o 
  -8  12   4     8008.08     8165.67    142.89 o 
  -7  12   4     4521.62     4801.52     85.66 o 
  -6  12   4     7852.36     7886.17    154.49 o 
  -5  12   4     1983.99     1879.56     54.54 o 
  -4  12   4     5307.46     5222.20    137.75 o 
  -3  12   4     4904.78     4950.91    113.86 o 
  -2  12   4       83.93      114.17      5.86 o 
  -1  12   4      253.26      270.94     10.51 o 
   0  12   4     3967.72     3995.75     72.45 o 
   1  12   4     2413.79     2389.64     70.54 o 
   2  12   4     5713.60     5677.61     99.60 o 
   3  12   4     3916.75     3956.63     61.73 o 
   4  12   4    10604.15    10779.35    184.07 o 
   5  12   4    10688.30    10891.72    197.32 o 
   6  12   4     4878.84     5108.87     95.90 o 
   7  12   4     2094.86     2303.19     46.09 o 
   8  12   4     2663.79     2692.36     52.92 o 
   9  12   4      344.08      389.48     13.27 o 
  10  12   4      318.33      366.27     14.27 o 
  11  12   4       77.07      137.13     16.42 o 
  12  12   4     3704.27     3741.36     72.69 o 
  13  12   4     8614.45     8363.54    204.32 o 
  14  12   4     2748.99     2720.71     63.29 o 
  15  12   4     6513.71     6275.64    134.84 o 
  16  12   4     3399.14     3246.25     88.18 o 
  17  12   4      595.06      632.64     26.42 o 
  18  12   4     1395.48     1314.98     48.34 o 
  19  12   4       27.62       41.73     11.74 o 
  20  12   4      321.31      278.11     21.60 o 
 -19  13   4      376.98      359.99     23.48 o 
 -18  13   4      493.22      481.13     26.01 o 
 -17  13   4      241.87      280.94     20.27 o 
 -16  13   4        0.62       -6.14      9.73 o 
 -15  13   4     1854.87     1806.79     60.42 o 
 -14  13   4      738.95      703.97     30.73 o 
 -13  13   4     1895.16     1794.80     47.59 o 
 -12  13   4      666.73      688.09     22.90 o 
 -11  13   4     8238.36     8182.66    186.37 o 
 -10  13   4      826.85      899.74     20.64 o 
  -9  13   4      431.48      420.97     12.59 o 
  -8  13   4     1400.80     1365.38     28.03 o 
  -7  13   4      275.47      229.22     10.09 o 
  -6  13   4      233.01      214.61      9.83 o 
  -5  13   4      264.62      231.73      9.88 o 
  -4  13   4     2899.66     2844.67     69.24 o 
  -3  13   4     7327.18     7714.56    150.63 o 
  -2  13   4     2768.22     2696.18     52.36 o 
  -1  13   4     9525.56     9402.47    211.67 o 
   0  13   4     5519.31     5710.46    105.17 o 
   1  13   4     5565.59     5611.25    103.23 o 
   2  13   4      132.08      193.00     11.91 o 
   3  13   4      159.00      216.78     11.58 o 
   4  13   4      192.83      216.08      7.19 o 
   5  13   4      569.95      755.57     21.46 o 
   6  13   4     1998.25     2066.31     41.46 o 
   7  13   4     7476.12     7784.14    143.58 o 
   8  13   4     2270.70     2341.68     47.10 o 
   9  13   4     9223.54     9232.76    169.37 o 
  10  13   4       22.31       65.52      7.67 o 
  11  13   4     3618.27     3523.51     69.01 o 
  12  13   4      848.51      900.12     26.49 o 
  13  13   4      138.60      115.93     10.35 o 
  14  13   4      347.50      314.97     15.42 o 
  15  13   4       41.00       36.68      9.42 o 
  16  13   4     1026.80      951.64     33.94 o 
  17  13   4     1726.86     1735.63     70.85 o 
  18  13   4      536.46      502.12     33.32 o 
  19  13   4     4439.56     4653.02    167.36 o 
 -18  14   4     1263.85     1128.58     44.39 o 
 -17  14   4     1037.81      998.17     40.38 o 
 -16  14   4      418.73      357.48     25.16 o 
 -15  14   4      803.87      791.97     33.80 o 
 -14  14   4     1147.46     1092.96     51.71 o 
 -13  14   4     1156.70     1156.25     34.21 o 
 -12  14   4       36.84       36.54      6.70 o 
 -11  14   4     1720.95     1711.48     39.05 o 
 -10  14   4        3.11        3.40      5.33 o 
  -9  14   4      263.89      295.64     19.68 o 
  -8  14   4     2248.37     2338.36     50.45 o 
  -7  14   4     3310.11     3307.58     68.38 o 
  -6  14   4    11426.69    11714.45    227.50 o 
  -5  14   4        1.63       76.49     12.00 o 
  -4  14   4     8383.54     8177.03    205.83 o 
  -3  14   4     3345.39     3298.92    115.39 o 
  -2  14   4     3359.75     3360.85     68.42 o 
  -1  14   4     2611.72     2561.51     53.22 o 
   0  14   4     4855.02     5009.05     99.59 o 
   1  14   4     1169.16     1493.57    110.47 o 
   2  14   4    12094.23    12242.68    221.90 o 
   3  14   4      901.93     1070.00     43.37 o 
   4  14   4     4408.75     4747.17     89.40 o 
   5  14   4     5713.83     5857.44     98.51 o 
   6  14   4     2096.60     2328.89     42.14 o 
   7  14   4     2294.86     2399.99     43.55 o 
   8  14   4      214.40      184.23      9.61 o 
   9  14   4      492.53      521.42     15.57 o 
  10  14   4      427.86      444.95     14.56 o 
  11  14   4      406.04      401.26     16.34 o 
  12  14   4       79.12       90.61      9.23 o 
  13  14   4     3786.73     3677.77     83.22 o 
  14  14   4     1795.61     1717.00     51.58 o 
  15  14   4      996.24      999.48     34.73 o 
  16  14   4     1529.23     1554.17     49.01 o 
  17  14   4      130.24      117.62     13.84 o 
  18  14   4     2235.79     2284.42     75.70 o 
 -18  15   4     1044.37     1005.08     52.86 o 
 -17  15   4      319.76      323.17     22.34 o 
 -16  15   4      322.39      329.41     22.04 o 
 -15  15   4      585.43      611.27     33.09 o 
 -14  15   4      350.67      367.75     22.49 o 
 -13  15   4     6431.75     6358.20    182.80 o 
 -12  15   4       57.36       66.18      7.51 o 
 -11  15   4    13853.89    13802.87    268.54 o 
 -10  15   4      544.07      559.24     17.83 o 
  -9  15   4     3645.28     3706.47    114.00 o 
  -8  15   4       84.15       69.98      7.72 o 
  -7  15   4        5.30       13.17     11.60 o 
  -6  15   4      778.32      870.37     22.59 o 
  -5  15   4     2356.35     2292.10     49.28 o 
  -4  15   4      454.91      429.27     14.19 o 
  -3  15   4    13205.43    13512.92    261.26 o 
  -2  15   4      827.88      805.37     21.00 o 
  -1  15   4    33458.33    34510.73    658.87 o 
   0  15   4      185.14      195.46      9.73 o 
   1  15   4     5266.89     5228.05    104.19 o 
   2  15   4       71.66       98.11      6.51 o 
   3  15   4     1899.74     1838.97     40.18 o 
   4  15   4      650.29      657.33     18.14 o 
   5  15   4        3.70       30.52      6.45 o 
   6  15   4       56.67       74.42      6.49 o 
   7  15   4     7056.96     7017.02    126.57 o 
   8  15   4        3.13       19.16      5.44 o 
   9  15   4    12051.91    11828.71    243.92 o 
  10  15   4      456.68      441.73     17.14 o 
  11  15   4     3577.29     3582.88    113.97 o 
  12  15   4        8.12       12.20      8.17 o 
  13  15   4      631.61      664.79     26.79 o 
  14  15   4     1027.14      936.72     50.36 o 
  15  15   4       67.83       68.21     11.03 o 
  16  15   4      174.11      128.23     14.63 o 
  17  15   4      457.89      453.67     26.47 o 
  18  15   4      350.68      333.39     39.09 o 
 -17  16   4      126.19      102.35     14.24 o 
 -16  16   4      807.60      770.04     51.25 o 
 -15  16   4      125.96      118.54     14.22 o 
 -14  16   4        6.78        2.01     12.16 o 
 -13  16   4       90.66       55.88     11.59 o 
 -12  16   4     1306.41     1294.17     47.29 o 
 -11  16   4      294.42      297.30     16.14 o 
 -10  16   4        2.04       -1.22     13.27 o 
  -9  16   4      102.03       91.41      8.89 o 
  -8  16   4      426.34      405.54     16.63 o 
  -7  16   4      103.49      121.70     11.52 o 
  -6  16   4     9135.95     9667.80    218.78 o 
  -5  16   4      268.99      318.65     31.39 o 
  -4  16   4    11421.57    11604.00    245.65 o 
  -3  16   4      414.01      545.02     22.57 o 
  -2  16   4       17.30       12.53      5.05 o 
  -1  16   4      630.54      760.51     20.34 o 
   0  16   4     2330.03     2414.31     51.26 o 
   1  16   4      515.24      765.74     28.51 o 
   2  16   4    17650.17    18104.79    348.80 o 
   3  16   4       44.79      690.45     48.17 o 
   4  16   4    10801.33    11056.36    215.59 o 
   5  16   4      377.06      503.94     26.88 o 
   6  16   4       94.08       74.27      6.81 o 
   7  16   4        1.12       31.86     11.42 o 
   8  16   4     2087.42     2130.61     44.51 o 
   9  16   4     2591.41     2681.03     54.21 o 
  10  16   4       71.68       71.43      7.41 o 
  11  16   4      240.10      312.89     22.77 o 
  12  16   4      348.12      322.74     23.54 o 
  13  16   4      877.90      905.36     45.67 o 
  14  16   4      611.35      587.04     25.19 o 
  15  16   4      435.85      463.40     22.84 o 
  16  16   4     1126.16     1087.33     43.38 o 
  17  16   4       30.08       45.77     13.20 o 
 -16  17   4     3101.25     3147.69     99.62 o 
 -15  17   4       51.76       47.38     13.00 o 
 -14  17   4       90.07       71.89     12.83 o 
 -13  17   4     4348.34     4174.86    142.89 o 
 -12  17   4        5.58       -4.01      9.30 o 
 -11  17   4     7077.43     6801.87    195.16 o 
 -10  17   4      806.43      774.79     32.79 o 
  -9  17   4     3276.30     3250.65     79.97 o 
  -8  17   4     1206.24     1250.36     35.82 o 
  -7  17   4       12.08       10.41      6.77 o 
  -6  17   4      306.27      306.94     14.72 o 
  -5  17   4      397.52      466.67     18.08 o 
  -4  17   4      786.56      811.44     25.44 o 
  -3  17   4    16827.08    17013.71    379.34 o 
  -2  17   4      228.22      219.24     13.01 o 
  -1  17   4    24505.83    25042.85    480.02 o 
   0  17   4     1150.35     1159.95     28.33 o 
   1  17   4     3683.55     3815.08     78.39 o 
   2  17   4     1137.78     1236.95     34.31 o 
   3  17   4      484.29      550.82     19.88 o 
   4  17   4       12.86       10.36      7.97 o 
   5  17   4     4329.27     4459.95    105.63 o 
   6  17   4       23.51       23.16      7.17 o 
   7  17   4     1925.82     2029.54     53.15 o 
   8  17   4      123.36      136.32     23.21 o 
   9  17   4    15465.04    15696.09    305.57 o 
  10  17   4      182.92      171.22     10.89 o 
  11  17   4     5054.48     5177.44    123.13 o 
  12  17   4     1032.79     1026.68     35.59 o 
  13  17   4       14.22       17.35      8.52 o 
  14  17   4      355.19      331.01     19.57 o 
  15  17   4      525.68      533.41     31.55 o 
  16  17   4      793.33      791.52     42.32 o 
 -15  18   4     2554.95     2538.70     95.18 o 
 -14  18   4      446.17      404.76     41.24 o 
 -13  18   4        0.79       -0.20     14.77 o 
 -12  18   4      307.58      311.98     22.19 o 
 -11  18   4      388.06      408.11     23.65 o 
 -10  18   4      921.25      941.85     38.21 o 
  -9  18   4     1837.22     1831.38     61.58 o 
  -8  18   4      983.88      969.25     30.29 o 
  -7  18   4     2933.49     2848.42     71.01 o 
  -6  18   4     7384.61     7389.75    170.03 o 
  -5  18   4      351.34      397.70     28.86 o 
  -4  18   4     2226.25     2249.06     57.09 o 
  -3  18   4       63.68      182.10     14.69 o 
  -2  18   4     1301.12     1382.23     37.87 o 
  -1  18   4      438.83      556.19     19.84 o 
   0  18   4     2471.27     2394.44     59.97 o 
   1  18   4     1941.73     2132.09     95.11 o 
   2  18   4     4244.27     4254.79    100.90 o 
   3  18   4     4208.26     4399.26    119.44 o 
   4  18   4     4863.57     4939.37    139.09 o 
   5  18   4     4581.95     4727.67    112.12 o 
   6  18   4      417.29      422.73     18.56 o 
   7  18   4       10.57       32.00     10.09 o 
   8  18   4      729.46      751.24     26.32 o 
   9  18   4      795.38      767.39     27.33 o 
  10  18   4      567.40      587.47     23.20 o 
  11  18   4     1714.80     1792.48     49.53 o 
  12  18   4        4.83       13.02      7.51 o 
  13  18   4     1453.25     1535.11     54.01 o 
  14  18   4      574.20      543.40     23.19 o 
  15  18   4     2691.66     2557.15     82.05 o 
 -14  19   4      268.21      237.31     20.12 o 
 -13  19   4     2071.80     1950.01     67.43 o 
 -12  19   4       97.32       87.83     13.66 o 
 -11  19   4     4286.08     4131.59    125.01 o 
 -10  19   4       50.29       45.89     12.33 o 
  -9  19   4     2872.17     2880.47    111.96 o 
  -8  19   4      142.82      114.89     13.87 o 
  -7  19   4      132.25      109.06     13.38 o 
  -6  19   4     1006.59     1040.96     32.02 o 
  -5  19   4     4259.11     4246.29    101.49 o 
  -4  19   4       90.02       96.71     14.05 o 
  -3  19   4     3929.60     4026.92     96.40 o 
  -2  19   4     4020.83     4045.61     96.67 o 
  -1  19   4     7492.38     7572.01    173.65 o 
   0  19   4     2277.10     2258.23     57.54 o 
   1  19   4     5290.68     5536.82    129.39 o 
   2  19   4       24.79       39.90     14.81 o 
   3  19   4       97.08      138.19     10.30 o 
   4  19   4       84.45       75.93      8.90 o 
   5  19   4       12.38       50.51      8.35 o 
   6  19   4      142.00      135.93     11.09 o 
   7  19   4     4582.23     4623.39    135.99 o 
   8  19   4     1097.68     1082.68     70.72 o 
   9  19   4     2678.49     2693.25    119.50 o 
  10  19   4      265.00      297.78     32.01 o 
  11  19   4      994.05     1037.74     52.09 o 
  12  19   4        9.35       15.42     10.43 o 
  13  19   4      488.32      488.70     22.18 o 
  14  19   4     1168.98     1173.48     43.39 o 
 -12  20   4     1172.74     1163.77     63.64 o 
 -11  20   4     1348.36     1236.05     53.09 o 
 -10  20   4      529.57      538.93     28.87 o 
  -9  20   4     4904.97     4931.16    146.03 o 
  -8  20   4       14.21        7.35     10.42 o 
  -7  20   4     8845.03     8666.64    245.23 o 
  -6  20   4      130.94      110.14     13.87 o 
  -5  20   4     1463.75     1499.69     67.56 o 
  -4  20   4      451.53      410.09     22.47 o 
  -3  20   4     1655.00     1539.17     52.34 o 
  -2  20   4      145.51      135.57     11.03 o 
  -1  20   4      509.51      523.19     20.23 o 
   0  20   4       39.11       38.81      7.93 o 
   1  20   4      822.03      921.00     29.02 o 
   2  20   4     1391.73     1386.60     39.34 o 
   3  20   4     5784.23     5768.02    165.83 o 
   4  20   4      126.99      104.36     13.21 o 
   5  20   4    11066.00    11115.51    310.02 o 
   6  20   4      210.26      242.94     19.64 o 
   7  20   4     7218.26     7451.19    233.85 o 
   8  20   4        4.74       -1.98      9.72 o 
   9  20   4      221.65      196.06     17.11 o 
  10  20   4       70.94       78.02     20.16 o 
  11  20   4       85.29       98.87     34.24 o 
  12  20   4      596.19      615.77     31.12 o 
 -11  21   4     2493.67     2468.84     81.49 o 
 -10  21   4      769.70      781.46     35.76 o 
  -9  21   4     1475.71     1408.96     52.26 o 
  -8  21   4       89.64       92.84     13.65 o 
  -7  21   4      226.91      257.57     20.01 o 
  -6  21   4     1135.09     1073.48     41.77 o 
  -5  21   4      227.12      274.46     48.40 o 
  -4  21   4       87.79       77.88     12.02 o 
  -3  21   4     1578.79     1714.03     91.49 o 
  -2  21   4     1727.13     1658.85     56.47 o 
  -1  21   4      871.75     1055.31    117.81 o 
   0  21   4      867.99      836.50     33.95 o 
   1  21   4      391.07      503.39     34.93 o 
   2  21   4       46.81       78.97     11.50 o 
   3  21   4      825.47      828.31     34.14 o 
   4  21   4      453.26      504.60     26.08 o 
   5  21   4     1280.57     1381.39     49.56 o 
   6  21   4        9.75        6.99     10.00 o 
   7  21   4      672.94      781.79     77.26 o 
   8  21   4       42.31       36.81     11.31 o 
   9  21   4     1619.44     1698.46     59.82 o 
  10  21   4      249.09      262.41     20.88 o 
  11  21   4      882.87      976.09     51.40 o 
  -9  22   4     7291.76     7386.56    302.56 o 
  -8  22   4      107.88       96.19     15.23 o 
  -7  22   4     7582.29     7420.93    213.23 o 
  -6  22   4        0.15      -12.97      9.73 o 
  -5  22   4     4136.36     4169.93    125.20 o 
  -4  22   4      372.39      361.91     22.85 o 
  -3  22   4      467.07      472.41     47.40 o 
  -2  22   4      344.87      374.66     22.13 o 
  -1  22   4      467.30      481.25     25.27 o 
   0  22   4        1.80       -6.45      8.32 o 
   1  22   4      307.86      305.54     20.76 o 
   2  22   4       31.10       -0.50      9.30 o 
   3  22   4     8339.22     8157.09    231.61 o 
   4  22   4      360.00      370.03     23.55 o 
   5  22   4    10263.51    10064.93    283.41 o 
   6  22   4      481.02      489.78     27.39 o 
   7  22   4     3843.33     3938.63    119.98 o 
   8  22   4       19.17       40.28     12.55 o 
   9  22   4      817.65      815.22     65.87 o 
  -6  23   4      154.79      139.36     15.23 o 
  -5  23   4      261.99      228.81     18.95 o 
  -4  23   4       45.71       46.69     11.62 o 
  -3  23   4      204.57      230.38     44.32 o 
  -2  23   4      588.76      585.71     30.47 o 
  -1  23   4      120.76      184.52     22.47 o 
   0  23   4      914.12      907.03     37.70 o 
   1  23   4      104.82      163.85     28.09 o 
   2  23   4      158.35      158.07     15.39 o 
   3  23   4      197.47      284.16     20.44 o 
   4  23   4      117.15       94.28     13.79 o 
   5  23   4      102.96       89.55     13.31 o 
   6  23   4       15.35       13.00     11.28 o 
 -23   1   5     6545.24     6394.40    185.00 o 
 -22   1   5       57.63       81.75     11.81 o 
 -21   1   5     3421.57     3365.50    102.62 o 
 -20   1   5     1111.91     1058.10     40.10 o 
 -19   1   5     4522.88     4566.61    133.47 o 
 -18   1   5      578.73      546.41     24.92 o 
 -17   1   5     1296.08     1411.02     64.79 o 
 -16   1   5        2.93       23.32     18.85 o 
 -15   1   5     4629.33     4778.94     95.76 o 
 -14   1   5      794.15      828.87     20.62 o 
 -13   1   5    15747.71    16652.20    320.03 o 
 -12   1   5     4157.32     4092.81     75.25 o 
 -11   1   5    11552.67    12193.26    214.63 o 
 -10   1   5        4.39        9.04      2.60 o 
  -9   1   5    19996.85    20425.61    326.60 o 
  -8   1   5     5143.12     5224.96     88.72 o 
  -7   1   5    29267.79    29302.70    470.94 o 
  -6   1   5      104.92       73.61      3.45 o 
  -5   1   5      145.34       49.87      4.20 o 
  -4   1   5     2734.87     2890.87     51.80 o 
  -3   1   5    47933.41    45978.82    915.64 o 
  -2   1   5       86.02      101.38      6.29 o 
  -1   1   5    34202.26    33989.48    811.31 o 
   0   1   5     1176.60     1101.17     26.65 o 
   1   1   5    35938.17    35161.05   1213.96 o 
   2   1   5      110.14      128.83      5.60 o 
   3   1   5    16002.42    15731.40    295.79 o 
   4   1   5     1236.11     1317.22     21.32 o 
   5   1   5      279.87      260.67      7.09 o 
   6   1   5     3457.25     3720.23     56.42 o 
   7   1   5    36262.03    36120.18    534.04 o 
   8   1   5      418.66      516.77     11.09 o 
   9   1   5    25008.16    25481.53    393.83 o 
  10   1   5      204.33      207.06      6.79 o 
  11   1   5    11970.73    12726.15    203.29 o 
  12   1   5      481.99      538.86     13.16 o 
  13   1   5    21020.61    20921.46    358.41 o 
  14   1   5     1497.05     1491.63     29.79 o 
  15   1   5     1196.98     1273.46     37.59 o 
  16   1   5     1355.09     1339.93     28.24 o 
  17   1   5     7473.41     7307.81    170.11 o 
  18   1   5     3421.41     3422.43     84.06 o 
  19   1   5     6644.40     6617.47    272.82 o 
  20   1   5      494.55      478.70     20.46 o 
  21   1   5     4213.17     4392.52    170.93 o 
  22   1   5      191.16      206.15     21.24 o 
 -23   2   5       36.52       16.03     14.39 o 
 -22   2   5       19.75       19.80     10.04 o 
 -21   2   5      721.42      690.09     30.94 o 
 -20   2   5     1389.89     1315.47     47.00 o 
 -19   2   5     1853.24     1875.28     61.16 o 
 -18   2   5      649.43      648.31     27.37 o 
 -17   2   5       37.30       60.39      9.68 o 
 -16   2   5      452.50      432.47     48.63 o 
 -15   2   5       55.48       52.68      5.84 o 
 -14   2   5        2.88        3.73      4.08 o 
 -13   2   5    11700.64    11553.72    223.46 o 
 -12   2   5        5.46       -0.82      3.19 o 
 -11   2   5     1293.74     1251.94     26.53 o 
 -10   2   5       21.43       14.36      2.93 o 
  -9   2   5     1258.81     1410.56     25.07 o 
  -8   2   5     2822.27     2976.71     49.42 o 
  -7   2   5    21743.95    21574.45    345.12 o 
  -6   2   5      227.03      310.32      7.11 o 
  -5   2   5    16107.28    15686.78    251.29 o 
  -4   2   5     2422.41     2629.75     43.12 o 
  -3   2   5    10391.25    11214.67    285.35 o 
  -2   2   5     1667.31     1793.58     34.29 o 
  -1   2   5      215.05      233.41      6.91 o 
   0   2   5     2105.99     2045.61     39.65 o 
   1   2   5    76540.51    70900.29   2626.05 o 
   2   2   5     2005.05     2321.32     56.00 o 
   3   2   5     8079.08     8143.82    130.84 o 
   4   2   5     1280.04     1285.49     20.21 o 
   5   2   5     1035.02     1417.12     22.43 o 
   6   2   5     1792.62     1823.24     28.42 o 
   7   2   5      271.93      372.22      8.34 o 
   8   2   5     1047.56     1029.59     17.34 o 
   9   2   5     2796.93     2830.41     44.12 o 
  10   2   5     1136.86     1092.90     20.25 o 
  11   2   5      335.99      309.43      9.36 o 
  12   2   5      392.08      433.10     11.54 o 
  13   2   5      465.48      378.73     11.51 o 
  14   2   5      471.85      492.54     15.22 o 
  15   2   5     1204.27     1201.24     32.49 o 
  16   2   5       91.48       92.56      6.33 o 
  17   2   5     8203.12     8094.20    185.95 o 
  18   2   5      432.98      421.29     18.15 o 
  19   2   5     3908.56     3877.09    156.02 o 
  20   2   5        0.90        3.23      8.00 o 
  21   2   5      185.61      149.87     14.33 o 
  22   2   5      138.03      115.99     14.24 o 
 -23   3   5     3078.43     3110.41     96.96 o 
 -22   3   5      155.66      158.93     14.91 o 
 -21   3   5     3560.44     3477.36    105.61 o 
 -20   3   5     1417.39     1360.63     48.19 o 
 -19   3   5      893.14      894.81     35.31 o 
 -18   3   5        2.40       -6.11      7.17 o 
 -17   3   5     1310.68     1258.20     43.42 o 
 -16   3   5      576.72      526.27     25.93 o 
 -15   3   5     5026.64     5011.02    100.28 o 
 -14   3   5       45.00       44.82      5.10 o 
 -13   3   5    10543.54    10655.12    206.49 o 
 -12   3   5       86.32       70.93      4.87 o 
 -11   3   5    14468.76    14511.93    255.98 o 
 -10   3   5     3029.79     3054.84     56.31 o 
  -9   3   5    10763.75    10944.82    183.55 o 
  -8   3   5      463.80      456.40      9.85 o 
  -7   3   5      710.53      718.03     13.76 o 
  -6   3   5       34.59       34.32      2.11 o 
  -5   3   5     1206.93     1369.06     25.57 o 
  -4   3   5      138.33      168.23      5.00 o 
  -3   3   5    84731.88    74942.30   1577.28 o 
  -2   3   5     1210.98     1193.45     23.48 o 
  -1   3   5    39614.38    36994.16    656.25 o 
   0   3   5      770.77      728.28     26.47 o 
   1   3   5    58394.53    54205.45   1160.33 o 
   2   3   5       47.10       52.72      2.15 o 
   3   3   5    24501.57    23833.45    381.05 o 
   4   3   5     1991.64     1981.71     30.54 o 
   5   3   5     1294.25     1392.78     21.86 o 
   6   3   5      565.69      530.65      9.89 o 
   7   3   5    10985.55    10911.32    161.25 o 
   8   3   5     1392.54     1332.66     21.84 o 
   9   3   5    15959.27    16366.06    250.85 o 
  10   3   5      283.67      340.70     19.52 o 
  11   3   5    13053.68    13315.50    214.19 o 
  12   3   5       21.59       30.97      3.94 o 
  13   3   5    10182.15    10286.99    178.57 o 
  14   3   5       67.42       81.35      5.63 o 
  15   3   5      448.64      447.51     12.90 o 
  16   3   5      811.79      793.72     21.57 o 
  17   3   5     1932.05     1841.54     57.86 o 
  18   3   5      434.16      475.46     19.62 o 
  19   3   5     4608.64     4634.90    171.64 o 
  20   3   5     1044.17     1075.75     35.65 o 
  21   3   5     3801.23     3808.06    114.75 o 
  22   3   5      207.46      242.44     19.04 o 
 -22   4   5      648.79      682.98     31.17 o 
 -21   4   5     1442.76     1402.91     50.16 o 
 -20   4   5        4.61      -12.30      8.20 o 
 -19   4   5     2756.76     2706.09     83.79 o 
 -18   4   5      537.23      486.98     23.61 o 
 -17   4   5      395.27      378.75     20.07 o 
 -16   4   5      175.62      134.30     11.74 o 
 -15   4   5      675.66      674.39     21.24 o 
 -14   4   5        1.05        0.17      4.08 o 
 -13   4   5     7303.77     7429.63    145.41 o 
 -12   4   5      157.47      134.26      7.10 o 
 -11   4   5    18868.58    18827.06    329.93 o 
 -10   4   5     1310.29     1244.92     24.83 o 
  -9   4   5    15090.90    15315.27    255.45 o 
  -8   4   5     2032.07     2107.58     35.72 o 
  -7   4   5    29736.20    29399.96    491.59 o 
  -6   4   5     3636.36     3723.45     60.96 o 
  -5   4   5    26401.18    25986.07    417.21 o 
  -4   4   5     1620.16     1660.06     26.89 o 
  -3   4   5    44403.66    41735.66    794.95 o 
  -2   4   5      134.37      127.80      7.90 o 
  -1   4   5     3683.94     3635.60     62.79 o 
   0   4   5     2614.32     2523.71     43.19 o 
   1   4   5    94517.13    88669.74   2876.41 o 
   2   4   5     3734.31     3508.72     54.90 o 
   3   4   5    56804.10    54763.06    809.66 o 
   4   4   5      795.08      700.07     11.55 o 
   5   4   5     1626.61     1643.86     27.15 o 
   6   4   5     1715.58     1708.81     26.93 o 
   7   4   5      368.11      343.04      8.22 o 
   8   4   5     1258.18     1343.46     23.77 o 
   9   4   5     5841.68     5835.21     94.44 o 
  10   4   5     7757.12     7480.52    121.09 o 
  11   4   5      251.21      289.58     15.62 o 
  12   4   5        0.72        2.39      3.40 o 
  13   4   5     1661.01     1711.41     33.52 o 
  14   4   5      196.48      175.51      8.00 o 
  15   4   5     3576.86     3659.98     75.20 o 
  16   4   5     1894.58     1874.06     42.13 o 
  17   4   5    14292.66    14205.47    405.17 o 
  18   4   5     1184.32     1191.75     38.03 o 
  19   4   5    11942.44    11768.32    294.13 o 
  20   4   5      100.41       87.92     17.91 o 
  21   4   5      509.23      546.90     33.78 o 
  22   4   5      499.78      505.57     26.70 o 
 -22   5   5      116.87       92.22     12.90 o 
 -21   5   5      892.56      941.51     38.06 o 
 -20   5   5      354.84      360.60     21.97 o 
 -19   5   5     2103.32     1993.39     64.79 o 
 -18   5   5      669.79      645.43     27.73 o 
 -17   5   5        0.09      -10.69      7.13 o 
 -16   5   5      157.08      122.94     10.86 o 
 -15   5   5      710.46      675.64     21.32 o 
 -14   5   5      970.02      929.20     22.80 o 
 -13   5   5     5633.02     5591.05    110.65 o 
 -12   5   5     3257.06     3332.06     67.44 o 
 -11   5   5    12644.76    12735.77    234.23 o 
 -10   5   5     1313.75     1393.59     27.46 o 
  -9   5   5      298.41      390.59     14.71 o 
  -8   5   5     1489.24     1529.55     26.91 o 
  -7   5   5     3804.63     3682.66     60.79 o 
  -6   5   5       82.55       69.60      3.46 o 
  -5   5   5     7254.92     7426.55    120.33 o 
  -4   5   5      731.41      570.85     10.52 o 
  -3   5   5      679.50      753.84     13.76 o 
  -2   5   5    13413.47    12397.08    191.28 o 
  -1   5   5    21942.23    19998.06    428.13 o 
   0   5   5     7476.46     6947.91    156.92 o 
   1   5   5    24014.83    23670.13    462.69 o 
   2   5   5      790.91      792.24     14.08 o 
   3   5   5     5770.18     5888.57    105.11 o 
   4   5   5     3682.75     3444.07     64.61 o 
   5   5   5      319.21      353.89      7.34 o 
   6   5   5     7627.54     7157.55    126.13 o 
   7   5   5     3411.49     3121.62     58.00 o 
   8   5   5       54.46       66.49      3.34 o 
   9   5   5     6946.69     7132.09    115.33 o 
  10   5   5     8367.94     8361.14    134.53 o 
  11   5   5     8867.89     9105.95    152.69 o 
  12   5   5       59.73       79.92      8.60 o 
  13   5   5      133.59      179.25      8.64 o 
  14   5   5     1561.29     1460.33     29.57 o 
  15   5   5        7.05       23.27      8.01 o 
  16   5   5      620.22      571.74     17.71 o 
  17   5   5     1430.30     1291.31     48.96 o 
  18   5   5      827.80      811.58     30.45 o 
  19   5   5      823.78      779.20     40.34 o 
  20   5   5      302.75      281.02     18.51 o 
  21   5   5     2343.80     2305.79     74.57 o 
  22   5   5      466.99      487.74     26.38 o 
 -22   6   5       93.55       58.98     12.16 o 
 -21   6   5      261.87      206.58     17.65 o 
 -20   6   5     1210.41     1210.62     44.92 o 
 -19   6   5     4788.93     4618.99    135.32 o 
 -18   6   5      313.11      320.16     19.12 o 
 -17   6   5     2881.12     2842.49     86.34 o 
 -16   6   5      264.41      229.98     15.76 o 
 -15   6   5     1265.69     1268.70     34.22 o 
 -14   6   5      411.58      425.39     13.49 o 
 -13   6   5    11374.35    11080.40    214.84 o 
 -12   6   5       47.93       42.59      5.14 o 
 -11   6   5      866.57      785.25     19.34 o 
 -10   6   5        8.40        6.69      3.72 o 
  -9   6   5     1598.25     1710.08     32.95 o 
  -8   6   5     2577.95     2696.81     47.32 o 
  -7   6   5    57478.09    55390.19    950.16 o 
  -6   6   5     2004.30     2155.93     36.50 o 
  -5   6   5    66315.63    63875.74   1222.45 o 
  -4   6   5       59.35       55.18      3.34 o 
  -3   6   5    20249.60    18976.61    305.54 o 
  -2   6   5       73.86       78.29      6.01 o 
  -1   6   5     1541.88     1501.89     38.41 o 
   0   6   5      354.73      383.06     10.71 o 
   1   6   5    40010.33    36187.92    686.85 o 
   2   6   5     9989.39     9324.14    142.23 o 
   3   6   5    22098.35    21639.83    351.36 o 
   4   6   5      770.59      767.05     15.06 o 
   5   6   5     2682.57     2640.00     40.60 o 
   6   6   5       55.35       47.01      3.72 o 
   7   6   5     3654.34     3710.69     65.78 o 
   8   6   5     3975.15     3913.94     62.58 o 
   9   6   5     5100.01     5548.38     88.10 o 
  10   6   5        1.74       24.37      3.16 o 
  11   6   5        7.49       32.69      3.97 o 
  12   6   5     1811.08     1761.24     34.16 o 
  13   6   5      640.43      723.60     17.11 o 
  14   6   5        5.29        6.22      5.17 o 
  15   6   5     5849.84     5666.58    114.23 o 
  16   6   5       14.54        5.61      7.36 o 
  17   6   5    16010.75    15839.99    391.64 o 
  18   6   5     2385.05     2361.24     67.25 o 
  19   6   5     5266.83     5092.18    170.32 o 
  20   6   5     2592.35     2609.45     74.35 o 
  21   6   5      358.04      397.29     23.56 o 
  22   6   5      110.01       93.98     13.70 o 
 -22   7   5      290.34      232.38     18.72 o 
 -21   7   5      773.95      777.30     33.75 o 
 -20   7   5     1700.07     1610.94     55.75 o 
 -19   7   5      231.06      215.25     17.29 o 
 -18   7   5      258.12      225.57     17.49 o 
 -17   7   5      674.12      582.84     26.31 o 
 -16   7   5      759.72      711.73     28.67 o 
 -15   7   5        4.83       11.62     11.63 o 
 -14   7   5      846.81      845.08     27.29 o 
 -13   7   5      209.78      278.91     20.26 o 
 -12   7   5     7695.00     7734.56    151.18 o 
 -11   7   5     6645.39     6529.77    128.00 o 
 -10   7   5     9764.29     9558.70    176.23 o 
  -9   7   5     1141.41     1212.87     24.48 o 
  -8   7   5     2645.66     2713.92     50.23 o 
  -7   7   5     6114.05     6049.12    102.73 o 
  -6   7   5     1394.84     1303.20     25.78 o 
  -5   7   5     5379.30     5372.46     84.65 o 
  -4   7   5     6463.42     6332.58    120.08 o 
  -3   7   5      210.92      237.44      7.01 o 
  -2   7   5     3048.57     2789.23     56.71 o 
  -1   7   5     1979.43     1874.08     56.52 o 
   0   7   5    13327.38    12471.36    314.48 o 
   1   7   5      420.04      381.74     16.13 o 
   2   7   5     7898.29     7383.22    158.73 o 
   3   7   5     1651.59     1765.80     33.93 o 
   4   7   5      770.68      920.69     27.04 o 
   5   7   5       99.52      133.85      5.66 o 
   6   7   5      261.39      261.37      7.05 o 
   7   7   5      943.48      896.25     17.00 o 
   8   7   5     5506.22     5518.60     89.64 o 
   9   7   5     2058.09     2197.23     37.90 o 
  10   7   5     4732.31     4720.31     80.69 o 
  11   7   5     1454.62     1435.55     30.10 o 
  12   7   5     1112.25     1138.58     25.85 o 
  13   7   5      989.39      905.32     20.25 o 
  14   7   5       30.81       33.89      5.22 o 
  15   7   5     1644.79     1460.56     36.78 o 
  16   7   5      360.71      369.47     18.54 o 
  17   7   5      180.88      163.18     14.36 o 
  18   7   5       26.60        2.83      8.46 o 
  19   7   5      351.81      383.05     20.81 o 
  20   7   5     2770.42     2688.47     84.63 o 
  21   7   5       45.50       52.18     12.23 o 
 -21   8   5      314.64      317.61     21.00 o 
 -20   8   5      438.53      446.16     24.41 o 
 -19   8   5     2615.71     2434.66     77.35 o 
 -18   8   5      349.53      312.04     23.32 o 
 -17   8   5     7170.99     6844.67    194.19 o 
 -16   8   5      768.23      689.36     28.46 o 
 -15   8   5     7440.68     6986.99    196.58 o 
 -14   8   5     1640.98     1567.06     47.25 o 
 -13   8   5      594.72      589.90     19.29 o 
 -12   8   5      941.65      936.88     22.84 o 
 -11   8   5     1235.30     1192.25     27.40 o 
 -10   8   5       25.03       36.11      4.44 o 
  -9   8   5    10681.26    10968.08    193.96 o 
  -8   8   5     3506.57     3529.18     64.52 o 
  -7   8   5    20147.84    21012.00    365.48 o 
  -6   8   5       40.26       38.50      4.71 o 
  -5   8   5    37639.80    36202.73    707.23 o 
  -4   8   5       14.99       22.25      3.61 o 
  -3   8   5    24583.91    23345.92    695.13 o 
  -2   8   5     4922.29     4712.35    114.71 o 
  -1   8   5      898.18      928.93     16.91 o 
   0   8   5     8336.79     8073.37    210.73 o 
   1   8   5     1611.90     1723.97     38.00 o 
   2   8   5     1170.05     1237.84     33.53 o 
   3   8   5    25597.16    25096.75    398.08 o 
   4   8   5      908.81      965.14     24.05 o 
   5   8   5    32169.12    32472.87    494.85 o 
   6   8   5     1905.14     1870.52     32.36 o 
   7   8   5    14140.10    14772.07    235.62 o 
   8   8   5      643.50      747.92     20.56 o 
   9   8   5     3444.43     3277.22     57.40 o 
  10   8   5     3486.80     3646.71     65.78 o 
  11   8   5      372.54      429.13     11.80 o 
  12   8   5      127.33      121.26      7.53 o 
  13   8   5     8384.26     7999.00    148.31 o 
  14   8   5     4057.57     4053.05     89.38 o 
  15   8   5     8232.22     7869.21    180.34 o 
  16   8   5        1.54        1.45     21.27 o 
  17   8   5     8712.08     8410.79    212.86 o 
  18   8   5     3288.90     3219.13     88.27 o 
  19   8   5     1353.95     1336.04     67.96 o 
  20   8   5     1476.21     1482.52     52.60 o 
  21   8   5     1143.41     1172.26     44.79 o 
 -21   9   5       35.08       45.55     11.52 o 
 -20   9   5      506.69      484.13     31.39 o 
 -19   9   5      279.67      236.60     18.87 o 
 -18   9   5     2063.84     2084.13     67.64 o 
 -17   9   5        7.62        7.22      9.85 o 
 -16   9   5      166.87      171.75     26.85 o 
 -15   9   5     1676.44     1606.90     52.76 o 
 -14   9   5     5317.67     5213.22    190.29 o 
 -13   9   5      939.01      949.13     33.46 o 
 -12   9   5     5520.97     5474.30    125.72 o 
 -11   9   5        3.49       31.32      7.44 o 
 -10   9   5     9302.88     9003.01    175.00 o 
  -9   9   5      515.77      482.86     13.17 o 
  -8   9   5     1243.12     1241.46     25.35 o 
  -7   9   5        1.46       14.30      4.62 o 
  -6   9   5     1678.02     1613.05     28.31 o 
  -5   9   5      235.67      220.03      7.15 o 
  -4   9   5     2994.13     2891.75     53.15 o 
  -3   9   5     5945.33     5783.35    124.83 o 
  -2   9   5    10411.49    10184.01    277.67 o 
  -1   9   5     3802.56     3585.08    104.38 o 
   0   9   5     1178.60     1214.16     26.64 o 
   1   9   5      725.51      769.53     17.82 o 
   2   9   5     5733.24     5640.74    116.10 o 
   3   9   5    14082.61    14065.99    234.96 o 
   4   9   5     2980.98     3004.03     47.84 o 
   5   9   5       94.88      108.00      5.55 o 
   6   9   5     3942.05     3877.58     63.96 o 
   7   9   5      154.52      256.58     16.05 o 
   8   9   5     1454.03     1399.67     26.44 o 
   9   9   5     1395.27     1285.57     25.73 o 
  10   9   5     3447.04     3410.14     65.44 o 
  11   9   5     1564.68     1592.91     36.59 o 
  12   9   5     5084.63     5013.43     94.61 o 
  13   9   5      825.92      832.20     24.03 o 
  14   9   5      249.58      247.40     13.60 o 
  15   9   5     1091.55      995.25     33.21 o 
  16   9   5       17.54       12.07     18.41 o 
  17   9   5       48.32       28.40      9.46 o 
  18   9   5      897.95      863.60     31.92 o 
  19   9   5       89.43       95.73     13.07 o 
  20   9   5      855.60      796.62     34.50 o 
  21   9   5       68.95       59.19     16.93 o 
 -21  10   5      137.92      177.09     35.55 o 
 -20  10   5      542.31      546.57     27.65 o 
 -19  10   5     3523.90     3475.68    131.50 o 
 -18  10   5        0.65        2.69     10.16 o 
 -17  10   5     8766.96     8237.43    232.38 o 
 -16  10   5     4038.33     3673.64    149.36 o 
 -15  10   5     8156.06     7826.36    255.24 o 
 -14  10   5       39.99       22.60      8.28 o 
 -13  10   5      751.06      711.41     22.66 o 
 -12  10   5       31.84       39.46      6.06 o 
 -11  10   5     2881.87     2882.87     59.80 o 
 -10  10   5      174.25      161.84      9.33 o 
  -9  10   5     3836.67     3680.27     74.37 o 
  -8  10   5      906.02      987.99     22.33 o 
  -7  10   5     7173.99     7509.82    126.29 o 
  -6  10   5      709.55      779.46     22.25 o 
  -5  10   5     7642.41     7973.09    141.12 o 
  -4  10   5     4565.33     4500.39     81.16 o 
  -3  10   5      496.52      561.17     12.97 o 
  -2  10   5        4.95       29.46      3.93 o 
  -1  10   5     2677.98     2431.66     54.08 o 
   0  10   5      339.81      354.92     11.21 o 
   1  10   5      410.92      470.64     13.25 o 
   2  10   5      494.19      528.75     11.70 o 
   3  10   5    14887.77    15136.47    231.54 o 
   4  10   5    12349.91    12776.07    214.54 o 
   5  10   5    27424.86    28273.86    468.86 o 
   6  10   5     5576.45     6164.62    140.76 o 
   7  10   5    29916.37    29828.70    516.56 o 
   8  10   5      148.74      219.96     15.45 o 
   9  10   5        4.51       54.23      6.61 o 
  10  10   5      388.73      423.82     13.02 o 
  11  10   5     4853.39     4614.31     87.41 o 
  12  10   5     2710.83     2792.59     62.90 o 
  13  10   5     9173.90     8903.67    186.64 o 
  14  10   5     2706.98     2634.99     60.73 o 
  15  10   5    12346.12    12001.60    295.05 o 
  16  10   5      110.91      151.85     30.86 o 
  17  10   5      924.12      900.80     36.30 o 
  18  10   5      510.40      508.30     23.39 o 
  19  10   5       23.37       17.83     15.54 o 
  20  10   5     1723.57     1767.01     60.86 o 
 -20  11   5      410.88      362.68     23.09 o 
 -19  11   5       17.12       23.79     10.81 o 
 -18  11   5      114.36       96.39     17.31 o 
 -17  11   5       91.65       89.72     12.44 o 
 -16  11   5        9.65       -4.95     11.54 o 
 -15  11   5      120.56      120.82     21.93 o 
 -14  11   5     3139.86     2917.80     88.51 o 
 -13  11   5     6134.75     6148.05    141.62 o 
 -12  11   5     4014.47     3884.62    113.25 o 
 -11  11   5     4746.02     4696.34    134.48 o 
 -10  11   5      230.81      237.05     11.44 o 
  -9  11   5     1152.73     1105.32     26.04 o 
  -8  11   5     6525.45     6380.91    112.29 o 
  -7  11   5     1310.65     1342.74     26.71 o 
  -6  11   5      839.78      770.30     18.19 o 
  -5  11   5      495.60      520.10     23.82 o 
  -4  11   5     4716.57     4813.82     86.90 o 
  -3  11   5     3266.69     3472.23     63.70 o 
  -2  11   5      991.56     1142.98     23.52 o 
  -1  11   5     4000.47     4186.31     75.60 o 
   0  11   5     2868.26     2987.73     55.23 o 
   1  11   5     8181.33     8279.65    156.09 o 
   2  11   5     5211.34     5286.37     89.74 o 
   3  11   5      547.31      584.54     23.12 o 
   4  11   5     4957.39     5001.46     86.22 o 
   5  11   5       19.57       43.02      4.16 o 
   6  11   5     2724.48     2674.35     49.75 o 
   7  11   5     1211.91     1299.72     34.91 o 
   8  11   5    11056.34    10795.82    196.52 o 
   9  11   5     5825.75     5867.80    109.54 o 
  10  11   5     1929.90     1979.10     40.56 o 
  11  11   5     2293.31     2295.52     53.27 o 
  12  11   5     3783.67     3736.35     82.57 o 
  13  11   5     3167.28     3011.31     68.12 o 
  14  11   5     5371.83     5143.63    132.85 o 
  15  11   5       62.56       60.25     19.06 o 
  16  11   5      300.84      277.92     17.65 o 
  17  11   5       81.86       92.32     11.29 o 
  18  11   5      565.60      551.29     24.64 o 
  19  11   5      144.64      144.62     14.68 o 
  20  11   5        7.55       -2.84     10.23 o 
 -20  12   5      120.18      105.69     14.26 o 
 -19  12   5        7.31        2.85      9.43 o 
 -18  12   5     2604.66     2475.80     79.60 o 
 -17  12   5     8289.17     8247.20    324.80 o 
 -16  12   5     2364.01     2247.62     72.16 o 
 -15  12   5     4358.33     4368.99    128.60 o 
 -14  12   5     5582.78     5360.11    154.46 o 
 -13  12   5      325.63      302.13     18.30 o 
 -12  12   5      316.22      265.96     13.39 o 
 -11  12   5      936.96      891.05     26.50 o 
 -10  12   5     1179.41     1222.11     29.97 o 
  -9  12   5     1276.53     1321.87     38.14 o 
  -8  12   5      950.53     1071.63     22.65 o 
  -7  12   5     1848.43     1797.57     38.99 o 
  -6  12   5    13059.80    13148.94    253.85 o 
  -5  12   5      435.18      472.16     13.02 o 
  -4  12   5      701.03      778.40     28.69 o 
  -3  12   5      989.00     1058.07     29.05 o 
  -2  12   5     3157.95     3006.24     63.45 o 
  -1  12   5     4294.64     4285.56     81.42 o 
   0  12   5     1380.36     1405.62     29.62 o 
   1  12   5     3499.09     3428.80     64.30 o 
   2  12   5     5462.64     5457.11    104.39 o 
   3  12   5      147.29      189.56     12.60 o 
   4  12   5     1719.84     2087.13     49.78 o 
   5  12   5    37313.82    37730.75    678.37 o 
   6  12   5     6731.30     7261.43    134.57 o 
   7  12   5     6885.08     7486.39    139.02 o 
   8  12   5     2145.17     2102.87     47.74 o 
   9  12   5      592.63      679.99     17.61 o 
  10  12   5       80.29      114.39      8.87 o 
  11  12   5     6941.13     6641.02    140.39 o 
  12  12   5     2000.45     1987.58     47.53 o 
  13  12   5     8573.62     8294.58    263.83 o 
  14  12   5     3121.81     3134.91     84.27 o 
  15  12   5     1353.36     1304.65     41.68 o 
  16  12   5     5667.68     5468.47    140.49 o 
  17  12   5       51.35       70.27     18.45 o 
  18  12   5      172.26      163.50     15.60 o 
  19  12   5     1591.76     1624.61     74.87 o 
 -19  13   5     1101.37     1090.63     43.21 o 
 -18  13   5        7.89       10.65      9.61 o 
 -17  13   5       72.42       76.70     12.60 o 
 -16  13   5     1346.29     1265.42     46.94 o 
 -15  13   5      479.27      425.78     23.80 o 
 -14  13   5     8657.63     8228.33    232.10 o 
 -13  13   5     5504.46     5232.82    169.44 o 
 -12  13   5       10.59        9.18      7.78 o 
 -11  13   5     6662.47     6816.34    135.32 o 
 -10  13   5      670.94      771.00     20.52 o 
  -9  13   5     2659.21     2608.76     55.04 o 
  -8  13   5       96.41      113.44      8.07 o 
  -7  13   5      273.29      234.89     10.02 o 
  -6  13   5        7.32       20.37      5.40 o 
  -5  13   5      277.71      302.73     10.77 o 
  -4  13   5     2271.31     2198.51     46.32 o 
  -3  13   5     1944.54     2152.96     45.28 o 
  -2  13   5     5455.10     5540.33    109.28 o 
  -1  13   5    10900.67    11666.77    216.35 o 
   0  13   5       34.76      120.50     14.31 o 
   1  13   5      369.75      461.68     12.92 o 
   2  13   5    10201.93    10115.44    206.76 o 
   3  13   5     7060.08     6971.51    127.23 o 
   4  13   5     4068.34     4212.77     71.59 o 
   5  13   5       46.17       63.83      4.83 o 
   6  13   5      697.94      711.07     17.78 o 
   7  13   5     6513.59     6541.91    121.38 o 
   8  13   5     1389.76     1460.55     36.25 o 
   9  13   5     3308.26     3309.85     73.24 o 
  10  13   5      606.39      664.68     22.68 o 
  11  13   5    10654.07    10460.38    216.53 o 
  12  13   5     3796.39     3929.37     87.64 o 
  13  13   5      690.44      694.46     29.91 o 
  14  13   5     2398.33     2474.31     69.19 o 
  15  13   5      580.78      508.96     23.26 o 
  16  13   5       40.17       68.89     12.14 o 
  17  13   5      312.64      348.84     22.00 o 
  18  13   5      228.32      225.69     19.01 o 
  19  13   5      852.94      850.41     37.27 o 
 -18  14   5     1272.32     1251.05     47.64 o 
 -17  14   5      685.34      602.40     29.51 o 
 -16  14   5     3138.33     2910.61     91.31 o 
 -15  14   5     3332.50     3279.18    100.62 o 
 -14  14   5     3533.46     3317.30    102.80 o 
 -13  14   5      162.27      138.63     14.26 o 
 -12  14   5     7336.65     7166.63    203.16 o 
 -11  14   5      266.63      251.59     17.68 o 
 -10  14   5      156.55      172.59     16.46 o 
  -9  14   5      231.15      211.62     12.31 o 
  -8  14   5    12994.80    13069.29    292.88 o 
  -7  14   5      316.20      314.26     13.75 o 
  -6  14   5     2688.93     2764.02     66.72 o 
  -5  14   5      226.01      226.44     16.48 o 
  -4  14   5    14954.64    15069.48    290.48 o 
  -3  14   5      336.39      370.92     30.45 o 
  -2  14   5     3113.80     3224.28     65.81 o 
  -1  14   5     3241.88     3164.30     64.63 o 
   0  14   5     2900.40     3018.55     61.84 o 
   1  14   5     2566.03     2499.82     52.11 o 
   2  14   5    13923.65    14143.35    272.84 o 
   3  14   5     1706.86     1751.49     38.18 o 
   4  14   5     7285.64     7545.93    138.37 o 
   5  14   5      671.19      635.62     15.03 o 
   6  14   5     2422.77     2614.16     51.97 o 
   7  14   5     4040.08     4275.37     81.45 o 
   8  14   5     3525.68     3554.65     78.17 o 
   9  14   5      940.09      858.42     24.63 o 
  10  14   5       63.53       81.16     15.83 o 
  11  14   5     4137.73     4014.81     88.40 o 
  12  14   5     3053.76     3012.34    124.09 o 
  13  14   5     4464.20     4268.19    156.93 o 
  14  14   5     4690.66     4480.74    137.28 o 
  15  14   5      771.71      764.55     33.08 o 
  16  14   5     3097.51     2975.76    130.36 o 
  17  14   5     1932.57     2031.06     98.72 o 
  18  14   5     4385.68     4539.96    136.50 o 
 -18  15   5      328.75      324.59     22.33 o 
 -17  15   5      350.74      332.82     22.41 o 
 -16  15   5      875.54      845.87     43.40 o 
 -15  15   5      977.44      903.98     37.61 o 
 -14  15   5      549.14      493.90     26.05 o 
 -13  15   5     5140.03     5044.75    147.70 o 
 -12  15   5      947.01      978.54     68.33 o 
 -11  15   5     4064.92     3833.33    114.15 o 
 -10  15   5     4291.40     4283.23    125.68 o 
  -9  15   5     3234.16     3320.76     80.37 o 
  -8  15   5      559.73      615.22     20.82 o 
  -7  15   5        6.96       -0.09     10.29 o 
  -6  15   5      171.29      230.67     12.30 o 
  -5  15   5      331.10      352.77     14.45 o 
  -4  15   5      258.94      301.27     18.81 o 
  -3  15   5     4764.66     4921.60    113.73 o 
  -2  15   5        1.86       33.12      8.16 o 
  -1  15   5     4049.03     4236.86     98.56 o 
   0  15   5      804.31      972.86     33.19 o 
   1  15   5    13118.16    13446.50    300.02 o 
   2  15   5      172.88      314.61     21.39 o 
   3  15   5     1347.11     1460.74     38.37 o 
   4  15   5     2105.69     2162.59     54.89 o 
   5  15   5      126.06      111.93     16.52 o 
   6  15   5      407.96      392.23     12.75 o 
   7  15   5      909.27      972.46     23.25 o 
   8  15   5      122.98      187.56     18.06 o 
   9  15   5     9176.58     9260.14    193.00 o 
  10  15   5      211.51      303.95     29.24 o 
  11  15   5     3474.44     3305.73     97.15 o 
  12  15   5      337.44      451.53     24.15 o 
  13  15   5     3735.45     3749.95    147.15 o 
  14  15   5      248.60      298.30     18.11 o 
  15  15   5      385.06      390.53     21.00 o 
  16  15   5        0.44       -2.09     10.14 o 
  17  15   5      322.76      264.59     20.97 o 
 -17  16   5       76.74       61.39     12.22 o 
 -16  16   5      360.35      325.86     30.39 o 
 -15  16   5       82.86       60.36     12.40 o 
 -14  16   5     4648.78     4457.54    183.83 o 
 -13  16   5      202.60      211.35     17.62 o 
 -12  16   5     3433.50     3347.83    102.38 o 
 -11  16   5      136.49       99.77     13.53 o 
 -10  16   5     1377.37     1323.03     47.06 o 
  -9  16   5       50.31       39.19     10.19 o 
  -8  16   5     8253.38     7983.81    224.55 o 
  -7  16   5        0.46        5.88     11.91 o 
  -6  16   5    16776.12    16925.52    471.27 o 
  -5  16   5        0.72       -5.59      6.16 o 
  -4  16   5    10496.20    10524.60    239.07 o 
  -3  16   5       60.96       69.33      7.71 o 
  -2  16   5     8242.14     8127.45    184.04 o 
  -1  16   5      110.99      111.05      8.22 o 
   0  16   5     3591.15     3618.55     85.56 o 
   1  16   5        7.20       10.24      5.84 o 
   2  16   5    18742.27    18637.53    414.37 o 
   3  16   5       46.77       65.67      8.54 o 
   4  16   5     4176.55     4255.02    100.18 o 
   5  16   5      859.85      842.18     26.03 o 
   6  16   5     1826.86     1788.89     46.98 o 
   7  16   5     1079.47     1066.90     27.20 o 
   8  16   5     3506.95     3499.83     73.49 o 
   9  16   5      205.38      207.60     18.70 o 
  10  16   5      585.69      542.08     19.43 o 
  11  16   5      868.29      846.64     37.35 o 
  12  16   5     1378.15     1369.95     59.95 o 
  13  16   5      340.95      312.01     18.72 o 
  14  16   5     1065.42     1036.30     50.79 o 
  15  16   5      519.11      514.87     27.82 o 
  16  16   5     3398.31     3385.31    124.27 o 
 -16  17   5       29.81       28.02     11.20 o 
 -15  17   5      379.30      413.08     25.93 o 
 -14  17   5      297.84      302.07     21.68 o 
 -13  17   5     1475.45     1368.69     50.37 o 
 -12  17   5     1797.82     1808.37     78.56 o 
 -11  17   5      830.30      740.94     32.45 o 
 -10  17   5     1082.72     1116.76     41.95 o 
  -9  17   5     1663.65     1635.58     55.93 o 
  -8  17   5     1537.23     1503.21     51.69 o 
  -7  17   5      107.52      125.48     15.85 o 
  -6  17   5       73.64       65.86     10.28 o 
  -5  17   5     1214.61     1204.61     33.93 o 
  -4  17   5     2665.94     2645.03     65.18 o 
  -3  17   5     1163.58     1193.85     33.39 o 
  -2  17   5      469.57      640.76     61.69 o 
  -1  17   5     3113.70     3108.26     74.90 o 
   0  17   5      821.86     1025.50     35.79 o 
   1  17   5     1836.98     1787.08     46.10 o 
   2  17   5      118.54      169.51     13.81 o 
   3  17   5     3276.67     3380.25     81.35 o 
   4  17   5       24.99       61.87     12.23 o 
   5  17   5       12.69        8.75      6.24 o 
   6  17   5      339.23      329.88     15.72 o 
   7  17   5     2657.08     2698.08     83.02 o 
   8  17   5     1912.78     1913.66     50.69 o 
   9  17   5     2539.38     2523.77     64.44 o 
  10  17   5      755.35      928.55     29.81 o 
  11  17   5     3293.64     3368.47     83.65 o 
  12  17   5      472.81      499.13     22.94 o 
  13  17   5       86.55       95.46     15.15 o 
  14  17   5      257.87      229.46     16.71 o 
  15  17   5       43.39       21.02     12.09 o 
  16  17   5      233.64      223.18     30.09 o 
 -15  18   5       75.74       70.72     12.66 o 
 -14  18   5      925.31      889.47     47.78 o 
 -13  18   5      122.74      104.06     14.28 o 
 -12  18   5     1360.16     1336.00     49.75 o 
 -11  18   5      982.14      992.14     39.76 o 
 -10  18   5      432.64      443.03     24.64 o 
  -9  18   5     1183.15     1228.62     45.58 o 
  -8  18   5    10032.29     9819.30    275.15 o 
  -7  18   5      273.78      224.01     17.79 o 
  -6  18   5     9056.93     8634.26    242.45 o 
  -5  18   5      415.33      377.44     22.93 o 
  -4  18   5     9727.12     9780.04    272.16 o 
  -3  18   5       39.75       34.27      8.22 o 
  -2  18   5     1894.47     1918.32     49.52 o 
  -1  18   5      981.57      972.26     28.81 o 
   0  18   5     1788.15     1773.16     46.43 o 
   1  18   5       61.30       60.58      9.64 o 
   2  18   5    10496.54    10452.28    270.70 o 
   3  18   5       17.03       12.71      8.47 o 
   4  18   5     4175.75     4194.17    146.89 o 
   5  18   5     1648.22     1569.44     56.40 o 
   6  18   5     1178.21     1382.62     91.03 o 
   7  18   5     1515.14     1528.38     52.38 o 
   8  18   5     4201.29     4185.26    124.21 o 
   9  18   5      706.68      710.55     31.65 o 
  10  18   5     1226.45     1272.25     37.80 o 
  11  18   5      355.99      415.87     19.54 o 
  12  18   5      190.51      169.97     12.65 o 
  13  18   5      877.18      943.22     34.57 o 
  14  18   5     1700.20     1669.89     66.04 o 
 -13  19   5      384.95      359.24     23.97 o 
 -12  19   5     1801.92     1830.72     63.52 o 
 -11  19   5      376.53      324.40     22.68 o 
 -10  19   5      489.84      508.74     43.09 o 
  -9  19   5      398.91      351.43     32.09 o 
  -8  19   5     3490.52     3435.00    104.68 o 
  -7  19   5     1125.12     1095.75     45.48 o 
  -6  19   5      910.22      883.77     35.74 o 
  -5  19   5       14.55       28.32     10.08 o 
  -4  19   5     3708.90     3758.98    111.65 o 
  -3  19   5      163.06      144.87     13.30 o 
  -2  19   5     3507.87     3487.04    103.81 o 
  -1  19   5      521.03      481.56     23.28 o 
   0  19   5     2387.53     2504.31     77.25 o 
   1  19   5      215.24      181.44     15.55 o 
   2  19   5     6619.44     6692.14    189.71 o 
   3  19   5     1091.62     1063.90     39.14 o 
   4  19   5     2374.14     2429.10     85.64 o 
   5  19   5       26.32       30.84     10.10 o 
   6  19   5     2416.64     2481.76     86.18 o 
   7  19   5     1174.32     1142.11     43.21 o 
   8  19   5     4114.20     4213.02    125.84 o 
   9  19   5      467.22      479.42     25.46 o 
  10  19   5     2307.62     2370.22     80.95 o 
  11  19   5      293.00      323.53     23.24 o 
  12  19   5     1701.40     1728.18     54.50 o 
  13  19   5        5.18        3.59      8.59 o 
 -12  20   5      207.21      176.73     17.03 o 
 -11  20   5     1761.73     1771.64     62.18 o 
 -10  20   5       46.22       47.94     12.33 o 
  -9  20   5     2243.04     2186.07     80.72 o 
  -8  20   5     2350.11     2376.77     77.04 o 
  -7  20   5      170.19      144.07     14.77 o 
  -6  20   5     2936.11     3030.67     93.69 o 
  -5  20   5      251.90      272.58     19.37 o 
  -4  20   5     4866.99     4875.14    142.34 o 
  -3  20   5      456.05      417.78     22.58 o 
  -2  20   5      549.66      485.41     24.21 o 
  -1  20   5     1721.80     1666.03     55.63 o 
   0  20   5      272.00      384.82     62.71 o 
   1  20   5       30.28       28.56      9.87 o 
   2  20   5     3453.26     3496.43    105.00 o 
   3  20   5      114.61      114.43     13.18 o 
   4  20   5     3767.45     3924.39    116.90 o 
   5  20   5     2725.08     2726.50     85.43 o 
   6  20   5     2767.10     3007.25    126.43 o 
   7  20   5     3693.56     3655.33    115.73 o 
   8  20   5     1180.13     1293.21     56.71 o 
   9  20   5     1246.59     1242.32     60.10 o 
  10  20   5        3.44        6.84     10.67 o 
  11  20   5      967.31     1024.39     60.02 o 
  12  20   5      285.60      294.69     22.80 o 
 -10  21   5     2952.54     3013.94    172.36 o 
  -9  21   5      595.35      603.22     30.51 o 
  -8  21   5     1383.01     1311.35     48.91 o 
  -7  21   5      269.22      257.21     20.24 o 
  -6  21   5      414.72      419.45     24.16 o 
  -5  21   5      455.84      484.90     25.02 o 
  -4  21   5     2877.02     2774.10     86.84 o 
  -3  21   5       99.12       91.26     12.94 o 
  -2  21   5     4797.67     4705.88    138.15 o 
  -1  21   5      718.77      681.26     30.52 o 
   0  21   5     3417.62     3335.33    101.19 o 
   1  21   5      470.54      424.74     23.93 o 
   2  21   5     9736.90     9536.72    267.42 o 
   3  21   5      280.37      264.79     20.15 o 
   4  21   5     1685.99     1722.69     58.63 o 
   5  21   5      351.84      380.00     23.40 o 
   6  21   5     1148.79     1178.45     53.40 o 
   7  21   5       69.05       96.65     19.85 o 
   8  21   5     5168.42     5255.64    155.07 o 
   9  21   5      373.52      326.86     49.63 o 
  10  21   5     3843.27     3866.11    137.04 o 
  -8  22   5      200.62      267.44     21.42 o 
  -7  22   5       20.62       16.71     10.39 o 
  -6  22   5      574.70      682.09     53.63 o 
  -5  22   5      116.43      101.43     13.49 o 
  -4  22   5       18.82       33.70     14.77 o 
  -3  22   5      105.81      101.77     17.08 o 
  -2  22   5      148.32      230.22     18.59 o 
  -1  22   5      556.39      558.15     27.20 o 
   0  22   5        0.21        9.00     14.70 o 
   1  22   5        8.77       13.07      9.51 o 
   2  22   5      346.42      369.15     22.51 o 
   3  22   5      877.91      866.00     36.19 o 
   4  22   5      258.96      482.50     60.02 o 
   5  22   5        2.87       27.36     11.15 o 
   6  22   5     2372.49     2692.21     86.17 o 
   7  22   5     2987.20     3036.45     95.91 o 
   8  22   5       35.38       52.27     12.20 o 
  -5  23   5        2.90      -13.28      8.85 o 
  -4  23   5     1112.19     1132.38     44.12 o 
  -3  23   5       74.59       65.40     12.40 o 
  -2  23   5     4142.81     3959.09    119.86 o 
  -1  23   5     1580.51     1612.01     57.06 o 
   0  23   5    10144.25    10118.33    284.72 o 
   1  23   5      203.54      182.99     16.96 o 
   2  23   5     3597.44     3609.55    110.21 o 
   3  23   5      675.77      706.73     32.85 o 
   4  23   5      888.85      851.21     36.60 o 
   5  23   5      611.88      631.95     46.01 o 
 -22   0   6      517.36      605.58     41.40 o 
 -21   0   6     3226.18     3173.03    138.04 o 
 -20   0   6     1480.84     1370.45     68.95 o 
 -19   0   6     7194.66     7138.17    286.25 o 
 -18   0   6     6450.92     6467.03    259.93 o 
 -17   0   6      383.92      407.06     28.62 o 
 -16   0   6    29179.01    29496.83   1130.98 o 
 -15   0   6      269.74      216.69     19.70 o 
 -14   0   6     9810.00    10546.36    410.60 o 
 -13   0   6      776.26      835.44     28.64 o 
 -12   0   6      114.25      151.82     25.85 o 
 -11   0   6       96.67      110.07      7.81 o 
 -10   0   6     9477.17     9807.08    246.08 o 
  -9   0   6      361.21      397.73     12.78 o 
  -8   0   6      101.98      154.50     12.39 o 
  -7   0   6     6345.53     6400.86    146.20 o 
  -6   0   6    12342.44    13126.49    297.56 o 
  -5   0   6     2939.81     2897.59     85.20 o 
  -4   0   6    46343.65    46424.11   1321.53 o 
  -3   0   6     4222.70     4452.23    129.39 o 
  -2   0   6    56562.11    49892.70   2671.18 o 
  -1   0   6      976.38      864.44     52.32 o 
   0   0   6     1923.76     1524.96     88.03 o 
   1   0   6      204.87      167.48      9.37 o 
   2   0   6     1216.19     1124.78     30.57 o 
   3   0   6      212.25      251.75      8.19 o 
   4   0   6    83246.53    78877.72   2146.85 o 
   5   0   6      952.08     1062.96     24.89 o 
   7   0   6     3193.45     3183.10     68.44 o 
   8   0   6     7462.39     8163.93    192.75 o 
   9   0   6      168.69      211.15      8.19 o 
  10   0   6     1723.32     1760.06     43.70 o 
  11   0   6     1114.01     1182.88     31.28 o 
  12   0   6     3654.51     3852.55     97.12 o 
  13   0   6     1562.99     1554.31     43.21 o 
  14   0   6     5563.14     5429.88    136.61 o 
  15   0   6      282.90      275.32     18.64 o 
  16   0   6     5181.06     5440.64    310.41 o 
  17   0   6      207.74      150.22     25.62 o 
  18   0   6     3682.02     3899.70    265.78 o 
  19   0   6     1865.67     1883.04    126.04 o 
  20   0   6      377.88      380.02     63.71 o 
  21   0   6      824.66      822.28     44.01 o 
  22   0   6     4491.14     4427.90    186.52 o 
 -22   1   6      695.01      729.79     32.70 o 
 -21   1   6      204.52      221.54     18.93 o 
 -20   1   6      323.70      289.31     20.18 o 
 -19   1   6      505.75      511.28     25.19 o 
 -18   1   6     1366.62     1341.08     52.86 o 
 -17   1   6       36.03       55.42      9.41 o 
 -16   1   6       11.40       11.86      9.08 o 
 -15   1   6       86.06       82.47      9.47 o 
 -14   1   6        6.59       -1.88      6.91 o 
 -13   1   6     1684.30     1648.83     35.61 o 
 -12   1   6       29.45       29.61      4.26 o 
 -11   1   6     1050.21     1053.67     21.81 o 
 -10   1   6     3769.40     3909.77     71.29 o 
  -9   1   6     1088.62     1105.92     20.25 o 
  -8   1   6     1835.68     1926.54     32.80 o 
  -7   1   6     2051.85     2094.25     35.45 o 
  -6   1   6       20.16        9.73      2.53 o 
  -5   1   6       15.86        7.37      1.79 o 
  -4   1   6     3640.58     4253.64     86.07 o 
  -3   1   6        0.09       10.56      1.84 o 
  -2   1   6      456.22      557.72     10.86 o 
  -1   1   6     4188.84     4333.30    117.37 o 
   0   1   6    13000.02    12549.72    248.64 o 
   1   1   6      845.01      841.43     21.99 o 
   2   1   6      262.98      336.08      7.74 o 
   3   1   6     4598.40     4685.18     83.61 o 
   4   1   6     2606.63     2663.23     48.12 o 
   5   1   6      271.92      395.84      8.25 o 
   6   1   6      346.27      310.47      9.16 o 
   7   1   6       37.80       68.08      5.95 o 
   8   1   6     1489.55     1438.41     23.33 o 
   9   1   6        5.25       20.66      2.31 o 
  10   1   6       75.31      108.59      5.32 o 
  11   1   6      194.66      196.87      6.76 o 
  12   1   6     5615.74     5571.67     91.66 o 
  13   1   6      300.04      270.58     12.83 o 
  14   1   6      104.57       96.13      6.84 o 
  15   1   6      106.39      100.22      8.42 o 
  16   1   6      240.57      241.79     14.04 o 
  17   1   6       78.85       84.52      9.03 o 
  18   1   6        5.13       -1.66      7.49 o 
  19   1   6        0.91      -10.68      7.32 o 
  20   1   6      396.88      406.80     21.15 o 
  21   1   6        1.69      -11.62      7.75 o 
  22   1   6      170.71      137.85     14.85 o 
 -22   2   6      908.66      914.38     37.59 o 
 -21   2   6     1050.78     1011.22     39.45 o 
 -20   2   6      401.01      357.70     22.20 o 
 -19   2   6      477.10      473.07     23.99 o 
 -18   2   6     8792.93     8532.06    239.19 o 
 -17   2   6      146.06      146.51     23.24 o 
 -16   2   6    12033.48    12038.63    331.74 o 
 -15   2   6     1342.84     1261.64     42.28 o 
 -14   2   6    13846.72    13876.79    379.62 o 
 -13   2   6        0.87        0.13      4.17 o 
 -12   2   6      121.87      107.50     10.82 o 
 -11   2   6     5372.53     5434.33     97.73 o 
 -10   2   6     2725.63     2724.02     50.44 o 
  -9   2   6       40.81       31.65      2.82 o 
  -8   2   6        6.53       29.86      2.87 o 
  -7   2   6     3267.36     3422.52     56.10 o 
  -6   2   6     7386.44     7866.21    126.27 o 
  -5   2   6     5787.65     5845.00     93.97 o 
  -4   2   6    47298.27    47242.51    939.38 o 
  -3   2   6     2493.41     2367.87     45.10 o 
  -2   2   6    34976.73    32213.45    602.51 o 
  -1   2   6      846.36      800.74     15.30 o 
   0   2   6    13934.18    12851.11    245.06 o 
   1   2   6      482.14      569.36     10.95 o 
   2   2   6     1560.50     1636.13     43.17 o 
   3   2   6      508.76      551.02     11.29 o 
   4   2   6    81206.72    77859.81   1310.88 o 
   5   2   6      293.94      292.71      8.30 o 
   6   2   6    82690.52    79894.88   1180.96 o 
   7   2   6      712.16      766.48     13.34 o 
   8   2   6    25088.28    25053.50    372.21 o 
   9   2   6      384.46      385.18      8.38 o 
  10   2   6     6025.33     5762.52     93.50 o 
  11   2   6     2282.87     2312.47     39.87 o 
  12   2   6     7145.65     6875.61    115.75 o 
  13   2   6     1320.40     1284.33     26.10 o 
  14   2   6     5569.92     5702.89    130.33 o 
  15   2   6      373.74      362.59     15.28 o 
  16   2   6     7477.93     7677.16    176.37 o 
  17   2   6       58.65       45.04      7.98 o 
  18   2   6      510.77      513.86     24.41 o 
  19   2   6        3.44       -1.30      7.41 o 
  20   2   6     1575.28     1610.03     58.58 o 
  21   2   6     1865.35     1885.75     57.94 o 
  22   2   6      524.50      503.31     51.86 o 
 -22   3   6      454.49      440.16     24.86 o 
 -21   3   6        3.68        9.23      9.20 o 
 -20   3   6     8928.19     8731.96    245.99 o 
 -19   3   6       36.01       38.69      9.72 o 
 -18   3   6     1280.39     1179.91     42.16 o 
 -17   3   6      531.40      551.19     24.32 o 
 -16   3   6      425.23      393.00     29.16 o 
 -15   3   6      974.49      911.78     33.03 o 
 -14   3   6        1.65       33.39     16.85 o 
 -13   3   6       26.45       42.07      9.92 o 
 -12   3   6     3063.43     3225.87     60.14 o 
 -11   3   6      587.58      622.92     14.53 o 
 -10   3   6    17128.53    17750.62    311.67 o 
  -9   3   6     2274.13     2224.11     37.85 o 
  -8   3   6     3035.99     3085.31     51.22 o 
  -7   3   6     9802.01     9708.78    155.64 o 
  -6   3   6     1662.81     1698.22     28.70 o 
  -5   3   6      172.64      158.28      4.19 o 
  -4   3   6      335.08      379.37      9.45 o 
  -3   3   6     5240.83     5095.96    112.52 o 
  -2   3   6    10622.85    10319.82    193.34 o 
  -1   3   6      152.57      159.02      6.22 o 
   0   3   6    23090.19    21114.38    395.66 o 
   1   3   6     8862.86     8402.29    199.52 o 
   2   3   6    17462.40    16283.80    277.89 o 
   3   3   6      331.55      432.81      9.76 o 
   4   3   6     2020.03     2144.88     32.82 o 
   5   3   6     1804.22     1874.54     28.91 o 
   6   3   6      800.61      832.33     19.86 o 
   7   3   6      175.74      192.62      5.12 o 
   8   3   6      219.78      257.97      9.08 o 
   9   3   6      487.41      437.46      9.45 o 
  10   3   6    18903.57    19091.03    303.50 o 
  11   3   6      290.72      323.23      8.96 o 
  12   3   6     5304.75     5257.09     89.96 o 
  13   3   6        1.73       15.15      4.02 o 
  14   3   6     3138.98     3000.20     62.50 o 
  15   3   6     1585.97     1604.66     42.28 o 
  16   3   6       12.71       54.27      8.71 o 
  17   3   6      235.01      267.00     14.90 o 
  18   3   6      245.49      238.83     18.48 o 
  19   3   6       12.00       -3.75      7.41 o 
  20   3   6     1167.76     1180.62     72.02 o 
  21   3   6      198.10      188.68     26.70 o 
  22   3   6     3927.45     3998.36    120.46 o 
 -22   4   6      481.12      458.87     25.30 o 
 -21   4   6      456.08      441.52     24.02 o 
 -20   4   6      226.18      172.01     16.10 o 
 -19   4   6        9.00       -0.36      7.78 o 
 -18   4   6     1355.92     1248.03     43.74 o 
 -17   4   6      151.36      107.00     13.77 o 
 -16   4   6     6099.54     5971.17    169.11 o 
 -15   4   6       80.57       54.67      8.48 o 
 -14   4   6     6748.70     6852.91    191.47 o 
 -13   4   6     4553.83     4464.88    103.00 o 
 -12   4   6      503.36      595.37     15.95 o 
 -11   4   6     2565.52     2490.58     46.88 o 
 -10   4   6      614.62      597.49     13.98 o 
  -9   4   6      279.88      307.23      8.24 o 
  -8   4   6     3500.77     3630.28     60.09 o 
  -7   4   6     1235.59     1162.87     20.64 o 
  -6   4   6    24521.56    24581.69    394.71 o 
  -5   4   6     4033.26     3773.91     61.60 o 
  -4   4   6    14808.68    14330.90    205.87 o 
  -3   4   6       10.12       24.80      2.56 o 
  -2   4   6    18480.65    17653.74    364.31 o 
  -1   4   6      398.97      345.92     10.32 o 
   0   4   6     1948.78     2019.99     54.17 o 
   1   4   6       37.97      115.24      5.12 o 
   2   4   6      781.71      867.37     18.78 o 
   3   4   6    15419.16    14968.69    252.44 o 
   4   4   6    10302.64     9727.22    139.23 o 
   5   4   6     1016.37     1008.65     19.22 o 
   6   4   6     8150.10     8221.67    122.43 o 
   7   4   6       18.43       98.17      4.75 o 
   8   4   6     1398.31     1547.25     34.99 o 
   9   4   6     2004.87     1959.03     33.70 o 
  10   4   6     1904.57     2004.12     34.91 o 
  11   4   6      892.44      881.39     17.58 o 
  12   4   6     2848.05     2704.85     49.94 o 
  13   4   6      701.81      726.43     19.14 o 
  14   4   6     6876.00     6660.99    152.12 o 
  15   4   6     1471.58     1499.89     40.25 o 
  16   4   6     2516.24     2603.63     67.75 o 
  17   4   6      367.10      322.79     19.17 o 
  18   4   6     4866.49     4972.21    142.16 o 
  19   4   6       23.79       32.34      9.36 o 
  20   4   6      560.82      540.01     38.38 o 
  21   4   6      898.29      842.75     35.32 o 
  22   4   6      263.68      267.01     20.85 o 
 -22   5   6     2222.78     2264.35     73.88 o 
 -21   5   6       55.29       43.95     10.50 o 
 -20   5   6     6368.70     6074.11    174.87 o 
 -19   5   6      136.94      136.94     14.16 o 
 -18   5   6     1990.27     1841.70     60.01 o 
 -17   5   6      354.54      373.46     22.70 o 
 -16   5   6      206.90      225.34     15.92 o 
 -15   5   6     2202.82     2155.92     66.38 o 
 -14   5   6     3203.09     3136.44     91.90 o 
 -13   5   6        9.76       18.09      5.03 o 
 -12   5   6     6694.60     6857.48    145.66 o 
 -11   5   6       70.55       72.37      4.72 o 
 -10   5   6    30856.18    30818.54    540.21 o 
  -9   5   6     5034.11     5060.71     90.78 o 
  -8   5   6    15472.85    15499.89    264.36 o 
  -7   5   6     1190.82     1146.14     20.74 o 
  -6   5   6     2157.25     2367.88     39.81 o 
  -5   5   6      497.73      478.12      9.68 o 
  -4   5   6      392.74      547.03     10.17 o 
  -3   5   6      121.37      144.00      6.54 o 
  -2   5   6    15378.49    13937.59    241.12 o 
  -1   5   6     3541.75     3466.68     61.95 o 
   0   5   6    54698.31    50243.66    988.03 o 
   1   5   6     4250.15     4304.21     81.70 o 
   2   5   6    35217.96    32869.27    614.19 o 
   3   5   6      912.10      878.96     19.35 o 
   4   5   6     4600.42     4631.22     74.22 o 
   5   5   6       42.50       93.39      7.96 o 
   6   5   6      260.90      259.40      6.22 o 
   7   5   6        6.24       53.57      3.91 o 
   8   5   6     2272.92     2295.10     37.20 o 
   9   5   6       55.34       66.46      3.81 o 
  10   5   6    19623.38    19988.08    318.66 o 
  11   5   6     2261.10     2289.23     41.29 o 
  12   5   6    20501.95    19900.38    341.91 o 
  13   5   6      651.40      651.23     17.82 o 
  14   5   6     1093.54     1107.37     54.02 o 
  15   5   6      261.33      274.45     13.51 o 
  16   5   6      105.47      126.53     12.44 o 
  17   5   6     1444.20     1417.88     41.16 o 
  18   5   6       20.98       56.47     15.49 o 
  19   5   6       18.22       30.77      9.75 o 
  20   5   6     4952.18     5039.43    133.41 o 
  21   5   6      135.91      111.15     14.02 o 
  22   5   6     4376.86     4292.85    128.82 o 
 -22   6   6      249.41      220.99     21.93 o 
 -21   6   6        8.17        5.05      9.34 o 
 -20   6   6      105.60       81.00     12.94 o 
 -19   6   6       97.25       79.18     11.56 o 
 -18   6   6      132.36      139.81     27.47 o 
 -17   6   6      174.58      159.64     14.77 o 
 -16   6   6       75.13       85.70      9.68 o 
 -15   6   6     1055.63     1015.51     36.01 o 
 -14   6   6     2908.79     2809.29     83.46 o 
 -13   6   6     2190.41     2088.38     63.55 o 
 -12   6   6    10061.43     9995.71    223.79 o 
 -11   6   6     2349.38     2278.37     43.38 o 
 -10   6   6      162.25      177.28      7.45 o 
  -9   6   6      485.55      489.31     11.94 o 
  -8   6   6     4030.93     4243.56     72.78 o 
  -7   6   6     4817.12     4745.61     87.39 o 
  -6   6   6    31692.24    30449.28    511.10 o 
  -5   6   6     3355.39     3089.50     55.49 o 
  -4   6   6     7864.43     7923.86    128.07 o 
  -3   6   6     4010.67     3731.34     85.36 o 
  -2   6   6       54.97       40.34      2.94 o 
  -1   6   6     1444.05     1448.02     29.18 o 
   0   6   6      493.86      443.01     12.47 o 
   1   6   6      469.02      419.26     12.65 o 
   2   6   6     9170.81     8775.77    168.56 o 
   3   6   6     2980.91     3036.37     54.49 o 
   4   6   6      114.41      178.06     11.47 o 
   5   6   6      570.04      529.42     10.28 o 
   6   6   6     1535.01     1478.95     28.59 o 
   7   6   6      126.58      167.14      6.60 o 
   8   6   6     1835.05     1946.70     32.58 o 
   9   6   6     3242.76     3211.84     52.23 o 
  10   6   6     8382.81     8452.14    132.62 o 
  11   6   6     1229.84     1100.92     22.07 o 
  12   6   6      382.23      422.75     16.91 o 
  13   6   6     2969.65     3010.17     62.68 o 
  14   6   6     1845.99     1753.01     45.50 o 
  15   6   6     2547.44     2585.53     64.37 o 
  16   6   6     4461.74     4319.56    113.12 o 
  17   6   6     1565.15     1565.07     47.63 o 
  18   6   6     3231.89     3204.89    101.68 o 
  19   6   6      600.40      604.72     25.64 o 
  20   6   6       54.05       46.72     12.07 o 
  21   6   6      242.34      211.30     18.28 o 
 -21   7   6      110.98      112.21     13.02 o 
 -20   7   6     2922.82     2932.33     91.01 o 
 -19   7   6       47.84       32.94     10.55 o 
 -18   7   6     4815.79     4609.00    134.60 o 
 -17   7   6     3133.73     2983.65     90.21 o 
 -16   7   6      129.25      134.40     11.67 o 
 -15   7   6      558.22      546.88     23.82 o 
 -14   7   6     2202.07     2140.16     65.77 o 
 -13   7   6       10.73       10.61      6.40 o 
 -12   7   6    13420.59    13516.99    319.89 o 
 -11   7   6      553.06      534.16     16.32 o 
 -10   7   6    21645.47    21907.10    383.74 o 
  -9   7   6     3194.34     3240.56     59.25 o 
  -8   7   6    16854.75    17053.54    299.29 o 
  -7   7   6     6528.93     6451.26    109.55 o 
  -6   7   6     5269.96     4926.86    104.82 o 
  -5   7   6     1574.05     1443.32     23.57 o 
  -4   7   6    10400.73    10334.47    215.39 o 
  -3   7   6      401.55      438.80     10.23 o 
  -2   7   6     2967.03     2785.79     59.35 o 
  -1   7   6      372.98      403.38     14.25 o 
   0   7   6    49754.57    45243.00   1027.42 o 
   1   7   6      920.11     1028.22     26.77 o 
   2   7   6    48878.26    46364.39    892.79 o 
   3   7   6       45.53      166.41     11.29 o 
   4   7   6     7412.09     7685.12    118.07 o 
   5   7   6     1313.91     1239.92     21.25 o 
   6   7   6       34.76       58.34      5.11 o 
   7   7   6     9357.02     9195.58    144.43 o 
   8   7   6     5183.93     5120.22     83.46 o 
   9   7   6        0.30       30.24      7.66 o 
  10   7   6    17352.80    17580.89    291.47 o 
  11   7   6      552.88      557.84     31.51 o 
  12   7   6    17082.74    16762.87    323.99 o 
  13   7   6     1748.85     1774.89     39.44 o 
  14   7   6     1881.12     1833.18     65.00 o 
  15   7   6      888.82      916.18     30.81 o 
  16   7   6      723.68      758.23     37.68 o 
  17   7   6      665.76      650.55     36.46 o 
  18   7   6     2243.90     2128.85     62.06 o 
  19   7   6     1087.94     1077.56     37.58 o 
  20   7   6     4157.17     4092.03    122.55 o 
  21   7   6      297.12      289.52     21.53 o 
 -21   8   6        1.78      -10.51      9.00 o 
 -20   8   6      203.65      186.33     16.22 o 
 -19   8   6     1373.98     1280.03     46.36 o 
 -18   8   6      470.14      446.90     31.16 o 
 -17   8   6      315.57      300.11     18.25 o 
 -16   8   6     2802.46     2663.69     81.34 o 
 -15   8   6     1090.77     1051.91     37.64 o 
 -14   8   6      428.13      417.53     19.96 o 
 -13   8   6      841.55      703.66     27.30 o 
 -12   8   6     5702.72     5777.53    131.97 o 
 -11   8   6      811.43      787.94     28.07 o 
 -10   8   6     5569.91     5815.68    124.73 o 
  -9   8   6      821.11      759.65     17.05 o 
  -8   8   6     7467.77     7290.23    130.10 o 
  -7   8   6     5868.85     5831.40    104.08 o 
  -6   8   6     2287.81     2331.50     45.04 o 
  -5   8   6     6536.43     6333.56    159.45 o 
  -4   8   6      357.24      359.88      8.63 o 
  -3   8   6    15923.71    15094.16    315.55 o 
  -2   8   6     2413.56     2388.92     47.78 o 
  -1   8   6      779.14      757.43     14.81 o 
   0   8   6    24078.31    23387.04    527.50 o 
   1   8   6        1.04       28.93      5.85 o 
   2   8   6     3665.73     3919.73     84.44 o 
   3   8   6    12126.61    11675.96    232.36 o 
   4   8   6     4411.52     4407.56     70.79 o 
   5   8   6     4151.96     4215.86     66.36 o 
   6   8   6    16431.69    16552.83    252.32 o 
   7   8   6     1864.05     1902.35     33.12 o 
   8   8   6      120.93      112.02     10.15 o 
   9   8   6     1578.62     1513.65     27.65 o 
  10   8   6     6134.19     6382.82    108.37 o 
  11   8   6      211.67      215.28     17.73 o 
  12   8   6      971.10     1107.93     50.87 o 
  13   8   6        1.50       17.73     17.13 o 
  14   8   6      809.51      769.47     26.86 o 
  15   8   6     3560.06     3448.80     91.88 o 
  16   8   6      984.33      989.61     33.40 o 
  17   8   6      998.56      954.33     33.38 o 
  18   8   6      256.53      286.09     17.98 o 
  19   8   6     1472.49     1523.39     48.43 o 
  20   8   6       78.48       40.90     12.15 o 
  21   8   6      230.66      209.60     18.87 o 
 -21   9   6       88.43       78.09     12.01 o 
 -20   9   6     3639.82     3629.11    110.42 o 
 -19   9   6       27.81       -3.72      9.41 o 
 -18   9   6     2116.31     1993.43     65.27 o 
 -17   9   6      697.84      611.64     27.20 o 
 -16   9   6     1560.33     1502.93     50.75 o 
 -15   9   6      164.95      203.16     15.60 o 
 -14   9   6     2503.16     2303.26     70.94 o 
 -13   9   6     2031.40     1885.11     59.08 o 
 -12   9   6     6143.26     6097.49    171.39 o 
 -11   9   6      571.64      558.59     28.17 o 
 -10   9   6     9900.56    10110.35    226.45 o 
  -9   9   6       29.86       23.21      6.81 o 
  -8   9   6    13539.89    13588.51    248.79 o 
  -7   9   6     1969.31     1967.30     34.14 o 
  -6   9   6     1414.81     1421.06     25.33 o 
  -5   9   6     1044.27     1082.31     27.92 o 
  -4   9   6      493.97      552.71     12.12 o 
  -3   9   6     1754.12     1630.19     46.04 o 
  -2   9   6    18721.06    18442.62    564.03 o 
  -1   9   6      149.49      175.14      8.46 o 
   0   9   6    14823.01    14615.26    250.32 o 
   1   9   6      124.89      143.13      9.44 o 
   2   9   6    16914.17    16869.21    291.27 o 
   3   9   6     6659.31     6504.69    119.46 o 
   4   9   6     2782.94     2999.78     54.89 o 
   5   9   6      272.12      343.70     12.98 o 
   6   9   6       73.80      125.65      8.05 o 
   7   9   6     1712.55     1896.81     33.37 o 
   8   9   6     5065.31     5251.72     86.61 o 
   9   9   6     5154.57     5356.65     91.53 o 
  10   9   6    16465.75    16235.66    334.87 o 
  11   9   6        0.80       21.66      7.95 o 
  12   9   6     5198.23     5108.27    109.72 o 
  13   9   6      116.31      154.38     27.32 o 
  14   9   6     4121.96     4010.95    132.60 o 
  15   9   6      278.51      309.46     31.46 o 
  16   9   6       21.84       26.81      8.75 o 
  17   9   6     2952.81     2920.62     81.07 o 
  18   9   6     1657.67     1629.85     50.56 o 
  19   9   6     1160.22     1143.30     43.55 o 
  20   9   6     4493.73     4406.38    131.61 o 
 -20  10   6     2456.70     2421.06     78.53 o 
 -19  10   6      131.39       86.72     13.38 o 
 -18  10   6     2729.41     2585.22     81.52 o 
 -17  10   6     4962.81     4751.44    161.44 o 
 -16  10   6     1769.37     1659.85     81.18 o 
 -15  10   6     2799.67     2687.65     82.25 o 
 -14  10   6     2546.78     2411.37     74.26 o 
 -13  10   6      259.44      219.41     14.50 o 
 -12  10   6     3926.77     3892.39    112.84 o 
 -11  10   6      971.75      917.43     43.55 o 
 -10  10   6     1023.90     1161.46     31.11 o 
  -9  10   6     1195.69     1127.93     30.17 o 
  -8  10   6       66.44      103.92      6.55 o 
  -7  10   6       22.93       32.45      4.67 o 
  -6  10   6      413.84      372.68     10.38 o 
  -5  10   6    14865.31    15391.66    270.36 o 
  -4  10   6     9160.18     9038.13    159.85 o 
  -3  10   6     5836.25     5931.16    106.21 o 
  -2  10   6     7763.07     7834.63    144.90 o 
  -1  10   6     2474.72     2278.78     59.23 o 
   0  10   6     3619.75     3437.12     81.66 o 
   1  10   6     1135.90     1005.74     27.81 o 
   2  10   6      383.66      357.33      7.97 o 
   3  10   6     1104.49     1122.87     19.83 o 
   4  10   6    18316.40    18569.50    309.46 o 
   5  10   6    20740.65    20810.33    328.95 o 
   6  10   6     6366.26     6715.84    109.13 o 
   7  10   6    19975.99    19849.14    327.19 o 
   8  10   6     5276.02     5187.23    104.55 o 
   9  10   6       75.42       82.51     11.73 o 
  10  10   6     2530.01     2655.31     59.92 o 
  11  10   6      213.13      212.88     10.73 o 
  12  10   6      904.89      995.82     31.73 o 
  13  10   6      445.05      399.20     17.90 o 
  14  10   6      180.11      199.77     14.12 o 
  15  10   6     1533.33     1460.03     44.90 o 
  16  10   6      136.38      120.44     11.64 o 
  17  10   6     4000.99     3958.92    106.09 o 
  18  10   6        2.32        6.90      9.27 o 
  19  10   6      361.78      312.97     21.89 o 
  20  10   6     1730.77     1743.48     60.69 o 
 -20  11   6     1053.77     1068.08     42.37 o 
 -19  11   6      813.01      719.54     32.18 o 
 -18  11   6     3145.84     3119.26     96.38 o 
 -17  11   6      680.57      637.82     42.24 o 
 -16  11   6      633.67      571.27     31.01 o 
 -15  11   6       25.74       14.14      8.83 o 
 -14  11   6        9.41       15.41      8.02 o 
 -13  11   6        7.14       10.27     16.93 o 
 -12  11   6     2641.59     2503.52    106.34 o 
 -11  11   6     1257.11     1285.17     43.14 o 
 -10  11   6     5702.60     5660.62    159.69 o 
  -9  11   6      300.70      270.53     10.26 o 
  -8  11   6     5050.54     5101.51    101.18 o 
  -7  11   6     8262.33     8203.20    174.26 o 
  -6  11   6     5471.60     5353.21    114.71 o 
  -5  11   6     1358.98     1369.08     27.66 o 
  -4  11   6      756.87      820.27     18.16 o 
  -3  11   6     1832.32     2005.83     39.77 o 
  -2  11   6     7305.48     7556.28    134.37 o 
  -1  11   6     3207.33     3266.64     60.29 o 
   0  11   6     9273.01     9702.54    172.14 o 
   1  11   6     3643.15     3655.24     64.22 o 
   2  11   6     1437.82     1686.28     60.04 o 
   3  11   6     1065.66     1123.17     23.40 o 
   4  11   6     4168.45     4284.03     76.45 o 
   5  11   6      754.56      828.26     21.09 o 
   6  11   6      807.34      839.08     21.34 o 
   7  11   6     6251.08     6458.84    128.53 o 
   8  11   6    11197.19    10858.69    224.93 o 
   9  11   6     4268.66     4341.48     93.72 o 
  10  11   6     2652.10     2633.49     59.57 o 
  11  11   6     1683.10     1710.18     48.89 o 
  12  11   6     4786.33     4554.33    116.96 o 
  13  11   6      513.66      506.95     31.49 o 
  14  11   6     2319.53     2261.11     63.91 o 
  15  11   6      145.77      174.70     14.74 o 
  16  11   6       30.08       46.29     14.10 o 
  17  11   6     1608.76     1655.37     51.28 o 
  18  11   6     3961.70     3817.48    231.38 o 
  19  11   6     1652.03     1721.80     59.82 o 
  20  11   6     2841.32     2770.27     88.64 o 
 -19  12   6     1389.01     1287.63     48.22 o 
 -18  12   6     1460.40     1327.41     76.26 o 
 -17  12   6     1923.91     1799.16     60.82 o 
 -16  12   6     2460.98     2368.63     75.64 o 
 -15  12   6     7269.68     7067.97    200.82 o 
 -14  12   6     1712.90     1635.01     54.37 o 
 -13  12   6      104.00      108.01     11.37 o 
 -12  12   6      747.65      696.44     28.42 o 
 -11  12   6     1405.56     1282.43     43.35 o 
 -10  12   6     1313.77     1237.41     41.89 o 
  -9  12   6      228.44      208.37      9.58 o 
  -8  12   6     2890.27     3110.30     73.92 o 
  -7  12   6      259.00      306.38     12.63 o 
  -6  12   6     4388.61     4574.54     99.05 o 
  -5  12   6      908.38     1010.88     83.66 o 
  -4  12   6     6654.94     6771.03    144.94 o 
  -3  12   6     9828.22    10036.02    213.17 o 
  -2  12   6     3087.46     3194.11     71.47 o 
  -1  12   6       16.73       54.11      6.84 o 
   0  12   6        2.43       13.69      3.05 o 
   1  12   6     1579.16     1538.33     30.76 o 
   2  12   6     4189.23     4179.59     73.43 o 
   3  12   6       24.86      161.39     17.18 o 
   4  12   6     6960.17     7063.98    124.95 o 
   5  12   6    20206.93    20447.76    393.95 o 
   6  12   6    10136.78    10336.42    213.95 o 
   7  12   6    12322.86    12440.93    256.73 o 
   8  12   6     2482.54     2541.61     57.55 o 
   9  12   6       72.71      150.99     22.23 o 
  10  12   6     2069.51     2014.82     56.23 o 
  11  12   6      678.04      683.06     24.87 o 
  12  12   6      170.37      181.64     28.12 o 
  13  12   6       59.91       87.46     10.05 o 
  14  12   6      972.43     1007.64     64.33 o 
  15  12   6     1912.40     1907.04     77.83 o 
  16  12   6     1707.02     1696.91     52.01 o 
  17  12   6      926.08      901.60     54.72 o 
  18  12   6     2197.80     2097.60     70.07 o 
  19  12   6      191.79      182.71     17.19 o 
 -19  13   6     1522.68     1396.36     51.46 o 
 -18  13   6      423.24      452.64     34.01 o 
 -17  13   6      125.89       92.60     13.43 o 
 -16  13   6      541.93      520.10     38.01 o 
 -15  13   6      176.78      140.89     14.72 o 
 -14  13   6       50.51       45.56     10.53 o 
 -13  13   6       17.77        9.95      9.51 o 
 -12  13   6      806.46      764.75     31.09 o 
 -11  13   6     1437.75     1381.86     46.74 o 
 -10  13   6     1779.30     1737.73     55.93 o 
  -9  13   6    13351.51    12844.56    353.18 o 
  -8  13   6     1274.37     1324.12     35.52 o 
  -7  13   6     1852.62     1686.86     42.99 o 
  -6  13   6      589.87      594.36     18.85 o 
  -5  13   6      630.25      529.91     17.14 o 
  -4  13   6       39.84       61.02     11.66 o 
  -3  13   6      893.06     1014.19     56.19 o 
  -2  13   6     6414.84     6269.93    142.81 o 
  -1  13   6    17649.47    18231.50    378.30 o 
   0  13   6     3783.62     3828.18     84.27 o 
   1  13   6     7988.19     7870.42    166.11 o 
   2  13   6     2790.29     2834.54     74.06 o 
   3  13   6     4085.84     3941.76     79.94 o 
   4  13   6       18.20       71.05      6.07 o 
   5  13   6        0.09       24.84      8.77 o 
   6  13   6        7.60       18.69      6.69 o 
   7  13   6     1861.25     1919.39     44.60 o 
   8  13   6      852.96      869.15     24.25 o 
   9  13   6     4987.37     4959.23    126.10 o 
  10  13   6     2260.84     2301.15     90.02 o 
  11  13   6     6283.13     6084.87    183.83 o 
  12  13   6      834.37      822.85     29.29 o 
  13  13   6     4157.85     4065.03    123.48 o 
  14  13   6     1944.87     2016.56     76.73 o 
  15  13   6      102.67      114.45     27.38 o 
  16  13   6      328.21      326.87     19.29 o 
  17  13   6      259.50      257.31     19.86 o 
  18  13   6      957.35      889.21     37.60 o 
 -18  14   6      435.38      364.43     23.44 o 
 -17  14   6      308.25      228.74     25.47 o 
 -16  14   6     1153.11     1043.52     41.11 o 
 -15  14   6      819.19      781.02     33.71 o 
 -14  14   6     3281.22     3260.89     99.65 o 
 -13  14   6        8.66       29.41     20.78 o 
 -12  14   6     7310.98     7300.37    206.70 o 
 -11  14   6     2751.04     2618.15     80.73 o 
 -10  14   6        0.57        1.36      7.71 o 
  -9  14   6      151.99      154.24     13.10 o 
  -8  14   6     4560.09     4531.85    130.53 o 
  -7  14   6      550.58      615.28     36.47 o 
  -6  14   6    12450.86    12550.22    280.83 o 
  -5  14   6     2135.04     2171.07     53.51 o 
  -4  14   6     9827.99    10119.43    227.22 o 
  -3  14   6     1161.96     1259.88     40.42 o 
  -2  14   6      293.87      302.51     12.48 o 
  -1  14   6      403.41      477.41     22.46 o 
   0  14   6      232.64      221.26     10.76 o 
   1  14   6     3677.00     3486.95     81.77 o 
   2  14   6     3925.08     4053.84     94.41 o 
   3  14   6      834.86      965.78     70.93 o 
   4  14   6     2211.88     2341.42     52.69 o 
   5  14   6     4311.12     4328.59     81.81 o 
   6  14   6     1521.53     1604.86     34.08 o 
   7  14   6     3258.23     3299.21     64.49 o 
   8  14   6     4935.84     5060.31    128.48 o 
   9  14   6      107.78      241.61     16.39 o 
  10  14   6     4055.51     4148.13    112.60 o 
  11  14   6      846.14      827.62     33.65 o 
  12  14   6     1041.97     1041.85     34.91 o 
  13  14   6      659.76      615.32     25.34 o 
  14  14   6     1680.17     1641.22     80.29 o 
  16  14   6     7386.83     7499.34    214.90 o 
  17  14   6        5.98        4.95     10.96 o 
  18  14   6     2806.09     2839.60    139.05 o 
 -17  15   6       27.32       27.42     10.45 o 
 -16  15   6      840.62      852.61     37.47 o 
 -15  15   6      236.38      201.28     23.39 o 
 -14  15   6       83.04       61.00     11.77 o 
 -13  15   6     1052.10     1019.47     40.06 o 
 -12  15   6       84.66       84.27     12.36 o 
 -11  15   6     9559.75     9021.83    253.22 o 
 -10  15   6      564.75      598.59     27.40 o 
  -9  15   6    12971.76    12552.96    346.76 o 
  -8  15   6      449.46      467.08     22.91 o 
  -7  15   6      942.67      985.74     47.86 o 
  -6  15   6      524.21      505.81     22.31 o 
  -5  15   6     1433.96     1373.05     45.49 o 
  -4  15   6      499.72      580.58     19.61 o 
  -3  15   6     3628.49     3621.35     87.13 o 
  -2  15   6      409.52      394.19     15.10 o 
  -1  15   6     9820.30     9991.94    224.59 o 
   0  15   6      241.33      254.19     14.81 o 
   1  15   6    20591.57    20341.23    477.76 o 
   2  15   6       48.89       94.80     11.86 o 
   3  15   6     2047.12     2050.18     51.32 o 
   4  15   6      267.25      275.07     14.70 o 
   5  15   6      253.98      240.84     12.05 o 
   6  15   6      553.72      569.36     17.79 o 
   7  15   6     1170.79     1128.68     32.54 o 
   8  15   6       10.81       24.09      6.17 o 
   9  15   6     4631.67     4417.07    150.01 o 
  10  15   6       23.85       36.79      9.98 o 
  11  15   6    12775.70    12409.80    458.04 o 
  12  15   6      122.61      146.15     14.75 o 
  13  15   6     5772.40     5707.95    256.59 o 
  14  15   6      265.77      236.43     17.06 o 
  15  15   6      714.03      691.55     31.22 o 
  16  15   6      844.39      800.84     48.86 o 
  17  15   6       23.90       14.29     11.90 o 
 -16  16   6     1302.14     1241.74     47.34 o 
 -15  16   6        0.31        4.40     15.85 o 
 -14  16   6     3058.31     2930.87     92.19 o 
 -13  16   6     1363.84     1306.56     48.18 o 
 -12  16   6     2978.14     2929.23     91.28 o 
 -11  16   6      724.35      721.57     31.63 o 
 -10  16   6     1401.70     1312.38     46.93 o 
  -9  16   6      178.06      161.43     14.25 o 
  -8  16   6     6322.13     6172.12    176.07 o 
  -7  16   6       65.77       87.72     16.31 o 
  -6  16   6     6761.40     6716.37    189.68 o 
  -5  16   6      176.12      238.39     22.78 o 
  -4  16   6     6880.62     6705.50    188.53 o 
  -3  16   6      383.37      447.23     45.55 o 
  -2  16   6      516.62      530.17     22.48 o 
  -1  16   6       80.71       98.96     12.31 o 
   0  16   6     4588.97     4649.95    132.53 o 
   1  16   6      360.32      382.68     19.24 o 
   2  16   6      158.19      256.27     15.18 o 
   3  16   6      900.12     1025.59     84.41 o 
   4  16   6       51.44       78.99     17.16 o 
   5  16   6       51.48       88.12     20.24 o 
   6  16   6      187.01      194.59     15.24 o 
   7  16   6      217.17      250.73     13.09 o 
   8  16   6      726.18      811.82     25.99 o 
   9  16   6      111.00      301.92     18.17 o 
  10  16   6     1787.81     1797.38     44.68 o 
  11  16   6     1079.92     1203.89     49.00 o 
  12  16   6      114.53      127.71     18.43 o 
  13  16   6        0.25        6.49     10.62 o 
  14  16   6     3524.28     3523.57    183.64 o 
  15  16   6      481.18      535.04     31.16 o 
  16  16   6     5388.88     5586.37    232.15 o 
 -15  17   6      881.96      893.24     38.25 o 
 -14  17   6     1633.10     1610.70    100.49 o 
 -13  17   6     1863.87     1773.85     81.33 o 
 -12  17   6       29.29       28.67     11.26 o 
 -11  17   6     9697.82     9073.65    256.16 o 
 -10  17   6      346.65      347.73     21.74 o 
  -9  17   6    14561.82    14102.77    389.91 o 
  -8  17   6     1030.17     1014.80     58.56 o 
  -7  17   6     4706.71     4695.58    136.84 o 
  -6  17   6     1451.55     1487.17     50.44 o 
  -5  17   6     1042.03      953.20     35.64 o 
  -4  17   6      163.70      123.38     11.79 o 
  -3  17   6     1446.61     1434.85     47.76 o 
  -2  17   6     3679.60     3530.71    103.65 o 
  -1  17   6     9293.32     9011.61    250.29 o 
   0  17   6      792.62      752.82     29.02 o 
   1  17   6    12389.42    11952.87    329.12 o 
   2  17   6      113.97      112.30     18.24 o 
   3  17   6     1106.61     1089.57     38.32 o 
   4  17   6      310.67      299.40     17.62 o 
   5  17   6      422.07      421.17     20.75 o 
   6  17   6       75.96       71.74      9.95 o 
   7  17   6      391.12      430.02     22.06 o 
   8  17   6       76.35       95.68      9.52 o 
   9  17   6      505.18      506.33     20.22 o 
  10  17   6      620.66      639.91     23.92 o 
  11  17   6    13866.17    13793.41    311.91 o 
  12  17   6      791.76      786.01     27.60 o 
  13  17   6     3441.66     3424.68     97.51 o 
  14  17   6      773.79      738.51     34.49 o 
  15  17   6       30.44        0.91     12.02 o 
 -14  18   6     1230.19     1159.52     45.83 o 
 -13  18   6       73.97       52.89     12.62 o 
 -12  18   6     2260.91     2153.43     71.65 o 
 -11  18   6      246.63      265.12     20.25 o 
 -10  18   6      214.75      209.58     17.63 o 
  -9  18   6       40.21       21.42     10.77 o 
  -8  18   6       40.66       16.90      9.75 o 
  -7  18   6       85.06      117.73     19.39 o 
  -6  18   6     8119.05     7913.85    223.30 o 
  -5  18   6     2478.76     2452.68    101.73 o 
  -4  18   6     5612.50     5617.28    160.78 o 
  -3  18   6     2081.90     2177.12     68.28 o 
  -2  18   6      438.96      446.62     21.70 o 
  -1  18   6     1758.09     1702.39     55.06 o 
   0  18   6       51.71       51.07      9.14 o 
   1  18   6        5.95       50.34     11.39 o 
   2  18   6     1259.86     1232.87     42.60 o 
   3  18   6       30.44      103.74     24.24 o 
   4  18   6       95.55      110.09     12.18 o 
   5  18   6    10806.47    10650.31    397.98 o 
   6  18   6     1175.48     1225.89     44.25 o 
   7  18   6     4361.76     4372.42    128.79 o 
   8  18   6     1142.78     1164.09     43.44 o 
   9  18   6      364.10      490.69     46.86 o 
  10  18   6      192.03      248.41     15.52 o 
  11  18   6       49.51       67.14     11.55 o 
  12  18   6        3.59      -12.07      8.04 o 
  13  18   6     1639.78     1703.39     57.87 o 
  14  18   6      815.24      784.22     28.48 o 
 -13  19   6     2220.74     2252.71     75.49 o 
 -12  19   6      209.08      179.85     17.13 o 
 -11  19   6     4777.89     4472.86    134.22 o 
 -10  19   6     1063.30     1064.25     41.99 o 
  -9  19   6     4900.20     4668.56    179.21 o 
  -8  19   6      415.55      407.11     31.24 o 
  -7  19   6      818.87      984.41     38.85 o 
  -6  19   6       73.94       54.61     11.26 o 
  -5  19   6      483.14      506.38     25.45 o 
  -4  19   6     2271.96     2320.37     73.23 o 
  -3  19   6     2422.50     2417.23     78.95 o 
  -2  19   6        5.25       -3.78     11.70 o 
  -1  19   6     1080.17     1194.29    101.26 o 
   0  19   6     1147.19     1109.91     39.97 o 
   1  19   6     5694.00     5667.95    162.19 o 
   2  19   6      400.10      408.44     36.86 o 
   3  19   6     3657.91     3753.88    111.20 o 
   4  19   6      122.03      122.05     13.62 o 
   5  19   6        0.32       60.37     11.47 o 
   6  19   6      505.13      481.89     27.62 o 
   7  19   6      449.52      463.83     25.11 o 
   8  19   6      161.88      177.11     16.10 o 
   9  19   6     3302.38     3337.60    127.66 o 
  10  19   6       56.91       71.87     12.68 o 
  11  19   6     3309.85     3255.95    101.63 o 
  12  19   6      619.90      611.73     25.39 o 
  13  19   6     1910.61     1919.28     53.79 o 
 -12  20   6        0.73       -4.14     10.66 o 
 -11  20   6      967.68     1035.99     42.46 o 
 -10  20   6     1475.54     1485.63     57.56 o 
  -9  20   6       41.99       30.41     11.35 o 
  -8  20   6      398.03      372.33     22.74 o 
  -7  20   6      921.53      939.51     37.92 o 
  -6  20   6       93.47       75.19     12.35 o 
  -5  20   6     5609.07     5311.11    154.42 o 
  -4  20   6      609.86      548.51     26.72 o 
  -3  20   6     6202.74     5912.39    169.81 o 
  -2  20   6      486.24      428.87     23.49 o 
  -1  20   6     3139.83     2966.75     90.59 o 
   0  20   6      153.81      128.42     13.30 o 
   1  20   6     2632.44     2509.22     78.43 o 
   2  20   6      109.79      114.72     16.39 o 
   3  20   6     6097.87     6079.26    174.42 o 
   4  20   6     1082.15     1059.61     40.44 o 
   5  20   6    12588.03    12634.55    350.99 o 
   6  20   6      231.64      199.82     17.44 o 
   7  20   6     8213.88     8141.30    231.37 o 
   8  20   6      790.58      810.79     35.43 o 
   9  20   6      633.62      642.78     30.87 o 
  10  20   6       10.35      -15.40     10.27 o 
  11  20   6     2762.14     2789.26    120.12 o 
 -10  21   6     1745.28     1736.78     61.36 o 
  -9  21   6      762.17      849.85     47.71 o 
  -8  21   6     1489.14     1403.03     51.69 o 
  -7  21   6       39.44       36.47     15.70 o 
  -6  21   6      219.59      224.78     18.55 o 
  -5  21   6      224.86      227.57     18.60 o 
  -4  21   6       87.05       69.21     11.70 o 
  -3  21   6      218.46      318.36     49.09 o 
  -2  21   6      889.64      851.69     35.02 o 
  -1  21   6     1161.67     1344.47    136.12 o 
   0  21   6      838.40      844.07     34.29 o 
   1  21   6      226.25      280.37     30.47 o 
   2  21   6       71.86       68.52     11.38 o 
   3  21   6      958.91     1038.21     40.21 o 
   4  21   6       15.28       -0.82      9.31 o 
   5  21   6     1701.52     1766.91     60.33 o 
   6  21   6       19.80        9.71     12.62 o 
   7  21   6     1269.39     1222.33     46.48 o 
   8  21   6      642.89      675.63     48.17 o 
   9  21   6      825.83      878.11     71.64 o 
  10  21   6      127.38      106.69     18.93 o 
  -8  22   6      341.23      333.83     22.63 o 
  -7  22   6     2005.72     2039.88     68.88 o 
  -6  22   6      127.58      112.79     14.25 o 
  -5  22   6     5226.12     5060.87    149.25 o 
  -4  22   6       57.43       51.57     15.39 o 
  -3  22   6     9464.64     9233.11    260.57 o 
  -2  22   6        5.92        0.59     10.23 o 
  -1  22   6     3227.84     3098.28     95.85 o 
   0  22   6     1370.37     1403.62     50.41 o 
   1  22   6      331.84      309.93     21.25 o 
   2  22   6      432.45      389.67     23.65 o 
   3  22   6     3625.60     3431.44    105.20 o 
   4  22   6      728.49      708.15     33.30 o 
   5  22   6    16962.83    16719.79    461.99 o 
   6  22   6       14.76       -6.57     11.39 o 
   7  22   6     8424.85     8349.33    238.45 o 
  -4  23   6      707.02      703.26     32.48 o 
  -3  23   6      236.66      278.98     31.39 o 
  -2  23   6        2.82       -7.30      9.55 o 
  -1  23   6       25.43       81.57     17.54 o 
   0  23   6      157.79      162.22     15.75 o 
   1  23   6       52.68      159.06     15.53 o 
   2  23   6      126.91      120.62     14.22 o 
   3  23   6      497.40      539.34     28.13 o 
   4  23   6      388.68      414.04     25.05 o 
 -22   1   7      194.25      179.47     15.72 o 
 -21   1   7     6060.85     6107.66    176.34 o 
 -20   1   7      597.43      648.65     28.89 o 
 -19   1   7     2916.49     3025.20     92.12 o 
 -18   1   7      251.06      219.63     16.43 o 
 -17   1   7     5180.11     5219.05    149.63 o 
 -16   1   7      831.34      818.82     31.28 o 
 -15   1   7     3319.44     3343.04     98.05 o 
 -14   1   7     1437.44     1474.47     47.17 o 
 -13   1   7     2759.36     3009.57     75.15 o 
 -12   1   7     2178.28     2345.28     59.36 o 
 -11   1   7    19468.77    20885.31    481.62 o 
 -10   1   7      231.08      234.76     10.44 o 
  -9   1   7    13613.42    13934.50    224.32 o 
  -8   1   7     4181.55     4181.12     68.85 o 
  -7   1   7    19780.44    20363.74    326.91 o 
  -6   1   7     6004.38     6040.69    107.78 o 
  -5   1   7    28766.87    30230.66    598.47 o 
  -4   1   7     1166.42     1238.72     25.94 o 
  -3   1   7    10481.96    10664.22    204.02 o 
  -2   1   7      470.58      432.52      8.69 o 
  -1   1   7    79582.23    74580.91   2395.87 o 
   0   1   7      344.66      361.40      8.24 o 
   1   1   7    31705.79    30042.25    593.01 o 
   2   1   7       46.61       58.31      2.95 o 
   3   1   7    35434.55    35606.37    631.52 o 
   4   1   7     1398.79     1470.95     27.43 o 
   5   1   7    19333.45    19730.74    347.42 o 
   6   1   7     1635.23     1769.67     27.83 o 
   7   1   7      814.12      842.44     15.71 o 
   8   1   7     2049.02     2105.22     33.21 o 
   9   1   7    20993.40    21120.49    340.15 o 
  10   1   7      143.18      219.11     16.60 o 
  11   1   7    10297.80    11162.99    221.30 o 
  12   1   7      309.45      313.68     11.53 o 
  13   1   7    10931.29    11103.07    247.75 o 
  14   1   7      604.66      605.72     20.41 o 
  15   1   7    13237.31    13190.29    296.58 o 
  16   1   7     1919.22     1874.42     49.23 o 
  17   1   7       16.59       70.64     15.55 o 
  18   1   7      614.95      639.56     29.43 o 
  19   1   7     4977.15     5008.92    121.26 o 
  20   1   7     1255.74     1279.79     38.49 o 
  21   1   7     3893.22     3950.88    118.67 o 
  22   1   7      120.96      110.36     13.93 o 
 -22   2   7      532.61      546.49     27.26 o 
 -21   2   7     1085.92     1048.69     40.97 o 
 -20   2   7      257.67      276.45     19.26 o 
 -19   2   7      321.86      319.68     20.29 o 
 -18   2   7     1033.70      987.40     37.00 o 
 -17   2   7     1019.91     1061.28     38.30 o 
 -16   2   7      215.86      203.34     14.66 o 
 -15   2   7     2382.16     2312.76     70.52 o 
 -14   2   7     1238.22     1162.08     58.10 o 
 -13   2   7     4200.88     4317.89    128.67 o 
 -12   2   7        6.59       10.52      4.78 o 
 -11   2   7     8294.21     8584.65    199.61 o 
 -10   2   7       74.72       74.25      4.60 o 
  -9   2   7    13500.34    13688.97    220.31 o 
  -8   2   7       40.95       31.95      2.99 o 
  -7   2   7    23587.91    23688.73    382.49 o 
  -6   2   7     1794.07     1785.71     30.03 o 
  -5   2   7    15714.25    15794.80    315.84 o 
  -4   2   7      125.47      156.85      5.66 o 
  -3   2   7      817.00      808.25     17.36 o 
  -2   2   7     3029.00     2968.26     53.39 o 
  -1   2   7     3848.23     3751.75     71.15 o 
   0   2   7      336.47      349.17      8.02 o 
   1   2   7     1646.09     1355.16     25.26 o 
   2   2   7      452.13      484.58     10.21 o 
   3   2   7     1584.41     1606.75     29.83 o 
   4   2   7     1193.40     1352.24     25.41 o 
   5   2   7      788.18      874.83     15.86 o 
   6   2   7        1.23       22.45      2.40 o 
   7   2   7    11881.90    12088.77    179.78 o 
   8   2   7      129.88      176.45      5.13 o 
   9   2   7    17886.75    17681.79    261.57 o 
  10   2   7      160.88      191.40      6.53 o 
  11   2   7    19782.15    20046.84    394.05 o 
  12   2   7      279.66      254.17     11.85 o 
  13   2   7      337.57      349.37     14.73 o 
  14   2   7     1773.87     1786.43     45.81 o 
  15   2   7    10033.64     9946.15    225.62 o 
  16   2   7      205.53      187.40     12.16 o 
  17   2   7     3237.50     3197.18     78.68 o 
  18   2   7      261.80      246.18     14.55 o 
  19   2   7      289.90      328.40     17.49 o 
  20   2   7      411.44      385.99     19.14 o 
  21   2   7        2.48        1.20     17.20 o 
  22   2   7       93.06       89.03     13.42 o 
 -22   3   7      489.82      493.34     25.78 o 
 -21   3   7     3989.01     3906.65    117.25 o 
 -20   3   7       30.50       20.30      9.63 o 
 -19   3   7     3368.29     3492.37    104.85 o 
 -18   3   7      684.52      643.86     27.68 o 
 -17   3   7      895.66      938.75     35.09 o 
 -16   3   7       37.15       25.43      8.37 o 
 -15   3   7     1732.90     1783.66     56.48 o 
 -14   3   7     2027.39     1998.63     61.48 o 
 -13   3   7     4675.24     4777.07    124.19 o 
 -12   3   7       48.88       69.39      6.34 o 
 -11   3   7    11611.45    12126.58    281.82 o 
 -10   3   7       97.06       95.70     10.42 o 
  -9   3   7    19833.87    20202.03    354.98 o 
  -8   3   7      255.08      277.75      7.08 o 
  -7   3   7    10821.02    11023.42    176.71 o 
  -6   3   7       23.40       38.51      3.72 o 
  -5   3   7      564.41      521.50     11.19 o 
  -4   3   7        0.01       11.29      1.95 o 
  -3   3   7      129.51      234.89      7.64 o 
  -2   3   7       81.25      108.45      4.89 o 
  -1   3   7    43605.37    39784.90    749.30 o 
   0   3   7     1060.40     1008.96     20.33 o 
   1   3   7    15865.36    15230.46    284.48 o 
   2   3   7      394.49      362.74      8.37 o 
   3   3   7    19566.44    19193.37    358.82 o 
   4   3   7       39.99       55.19      3.04 o 
   5   3   7     8285.28     8181.06    121.57 o 
   6   3   7      697.10      640.27     11.35 o 
   7   3   7      269.33      310.87     11.05 o 
   8   3   7      139.20      184.30      5.52 o 
   9   3   7     8844.46     8932.47    133.66 o 
  10   3   7     3194.66     3065.63     56.58 o 
  11   3   7    14658.51    15381.97    303.67 o 
  12   3   7      664.96      731.43     19.80 o 
  13   3   7     7149.55     7303.59    164.79 o 
  14   3   7      129.87      114.49      8.95 o 
  15   3   7     7723.09     7690.46    176.65 o 
  16   3   7      769.91      723.32     24.18 o 
  17   3   7        2.57       23.27      7.77 o 
  18   3   7     1581.71     1626.68     45.16 o 
  19   3   7     1823.56     1808.04     60.75 o 
  20   3   7      239.89      247.31     17.19 o 
  21   3   7     3717.65     3625.41    110.23 o 
  22   3   7      278.02      279.60     20.62 o 
 -22   4   7        1.23       -0.24      9.41 o 
 -21   4   7     2098.41     2123.05     69.64 o 
 -20   4   7      393.74      441.07     23.92 o 
 -19   4   7      138.20      150.52     13.85 o 
 -18   4   7       65.79       47.21      9.74 o 
 -17   4   7     2426.26     2459.90     75.79 o 
 -16   4   7     3726.76     3512.09    103.27 o 
 -15   4   7     8711.40     8826.86    245.12 o 
 -14   4   7      405.00      437.59     19.77 o 
 -13   4   7    15778.19    15304.21    417.49 o 
 -12   4   7      614.92      602.64     19.79 o 
 -11   4   7     7612.61     7750.52    181.71 o 
 -10   4   7        1.32       11.21      4.77 o 
  -9   4   7      138.35      164.33     10.22 o 
  -8   4   7       22.57       37.31      2.87 o 
  -7   4   7    65128.53    63208.64   1011.38 o 
  -6   4   7      894.82      958.90     18.36 o 
  -5   4   7    17380.55    17037.04    275.26 o 
  -4   4   7     1212.03     1156.67     21.17 o 
  -3   4   7       40.90       79.90      7.35 o 
  -2   4   7      212.94      211.07      5.85 o 
  -1   4   7     1230.21     1129.62     27.69 o 
   0   4   7     2604.13     2397.76     62.48 o 
   1   4   7      176.80      168.03      7.69 o 
   2   4   7      116.69      124.78      7.99 o 
   3   4   7     1151.61     1059.84     26.95 o 
   4   4   7      621.59      626.91     11.53 o 
   5   4   7     1226.93     1157.09     19.81 o 
   6   4   7     3289.35     3128.72     47.79 o 
   7   4   7     4534.21     4513.80     91.34 o 
   8   4   7     3720.39     3802.66     57.94 o 
   9   4   7    43996.61    44259.49    743.39 o 
  10   4   7      562.06      681.14     28.10 o 
  11   4   7    17961.79    18670.44    368.07 o 
  12   4   7     1004.17      976.91     25.94 o 
  13   4   7     5314.63     5261.50    121.23 o 
  14   4   7      409.56      386.68     16.06 o 
  15   4   7    17748.13    18040.74    403.26 o 
  16   4   7      145.28      130.01     10.28 o 
  17   4   7     4286.16     4459.12    144.52 o 
  18   4   7      970.55      975.56     30.96 o 
  19   4   7     1165.29     1207.79     40.34 o 
  20   4   7      752.55      745.87     31.40 o 
  21   4   7      149.25      121.59     14.35 o 
  22   4   7      276.92      293.18     23.16 o 
 -22   5   7       22.29        9.54      9.74 o 
 -21   5   7     1586.56     1499.30     53.04 o 
 -20   5   7      892.14      877.24     35.69 o 
 -19   5   7     1228.98     1243.28     44.72 o 
 -18   5   7     2325.28     2380.13     74.49 o 
 -17   5   7     2298.75     2358.52     73.34 o 
 -16   5   7     1657.58     1612.95     52.83 o 
 -15   5   7      798.65      701.49     27.91 o 
 -14   5   7      722.86      748.72     28.18 o 
 -13   5   7       12.04       33.60      9.85 o 
 -12   5   7       23.59       21.63      5.80 o 
 -11   5   7     7134.69     7042.03    164.22 o 
 -10   5   7     3413.68     3290.35     79.95 o 
  -9   5   7    19676.80    19666.32    364.02 o 
  -8   5   7     3061.33     3030.72     56.15 o 
  -7   5   7     3555.82     3652.91     60.36 o 
  -6   5   7     1345.13     1375.16     24.03 o 
  -5   5   7     3905.43     3937.98     59.49 o 
  -4   5   7     2492.74     2460.26     52.18 o 
  -3   5   7     1890.13     1801.80     37.11 o 
  -2   5   7      821.72      739.52     14.13 o 
  -1   5   7      350.02      385.82     12.06 o 
   0   5   7     2139.34     1984.62     42.46 o 
   1   5   7    34757.77    32222.59    614.95 o 
   2   5   7     4800.89     4684.12     79.67 o 
   3   5   7    16017.03    16061.88    299.21 o 
   4   5   7        4.77       18.29      2.48 o 
   5   5   7        0.76       71.80      7.98 o 
   6   5   7     3253.54     3059.57     53.27 o 
   7   5   7       49.51       76.46      4.05 o 
   8   5   7     2190.75     2053.84     37.30 o 
   9   5   7     4232.63     4256.76     77.06 o 
  10   5   7      128.77      125.73      9.47 o 
  11   5   7     6143.00     6340.85    128.91 o 
  12   5   7     5270.81     5222.59    119.62 o 
  13   5   7     5576.30     5754.77    132.69 o 
  14   5   7       36.20       53.66     12.09 o 
  15   5   7       50.58       86.08     18.01 o 
  16   5   7      897.89      830.39     26.62 o 
  17   5   7       42.51       51.51     19.50 o 
  18   5   7        2.90        3.47      8.67 o 
  19   5   7     1487.53     1434.33     46.00 o 
  20   5   7     1778.78     1755.37     59.70 o 
  21   5   7      548.14      505.29     26.30 o 
 -21   6   7      691.16      661.86     30.72 o 
 -20   6   7       87.24       47.10     11.53 o 
 -19   6   7      643.02      602.71     27.94 o 
 -18   6   7     1615.54     1599.68     53.75 o 
 -17   6   7     6837.99     6667.86    188.96 o 
 -16   6   7      696.16      608.24     25.90 o 
 -15   6   7    16168.42    15515.20    424.78 o 
 -14   6   7        1.35       -2.43     12.54 o 
 -13   6   7    11618.09    11333.23    311.34 o 
 -12   6   7        0.16       11.84      7.07 o 
 -11   6   7    14052.31    14031.41    325.39 o 
 -10   6   7      539.26      499.30     16.93 o 
  -9   6   7     2669.76     2876.66     59.38 o 
  -8   6   7     2762.50     2782.94     55.87 o 
  -7   6   7    22714.29    22595.54    545.98 o 
  -6   6   7     2773.17     2796.35     47.60 o 
  -5   6   7    39996.06    38166.86    594.34 o 
  -4   6   7        2.52       11.58      3.35 o 
  -3   6   7     2025.13     2088.88     44.49 o 
  -2   6   7       26.22       47.46      3.55 o 
  -1   6   7     1491.01     1594.01     44.60 o 
   0   6   7      660.00      707.12     18.90 o 
   1   6   7    10553.78    10354.42    226.54 o 
   2   6   7     1959.74     1952.52     39.91 o 
   3   6   7     4327.26     4104.76     64.21 o 
   4   6   7      719.72      679.89     11.98 o 
   5   6   7     1208.43     1295.73     26.17 o 
   6   6   7     2045.78     1910.57     40.07 o 
   7   6   7     8810.02     9058.06    150.93 o 
   8   6   7      531.80      569.84     12.88 o 
   9   6   7    33262.10    33685.43    568.31 o 
  10   6   7     8070.07     7875.04    134.83 o 
  11   6   7    10065.06    10154.30    215.96 o 
  12   6   7      154.92      215.73     11.97 o 
  13   6   7     4986.69     5006.09    116.46 o 
  14   6   7      859.49      911.15     27.46 o 
  15   6   7    16377.01    16257.42    375.89 o 
  16   6   7        7.14       33.49      8.34 o 
  17   6   7    12382.55    12363.86    308.48 o 
  18   6   7       42.26       46.51      9.77 o 
  19   6   7     5679.04     5564.95    208.01 o 
  20   6   7     1731.68     1744.10     72.18 o 
  21   6   7      230.41      192.55     16.47 o 
 -21   7   7      305.79      297.90     20.76 o 
 -20   7   7     2390.06     2434.44     77.80 o 
 -19   7   7     1489.10     1366.19     48.26 o 
 -18   7   7     4466.12     4356.89    127.91 o 
 -17   7   7      286.00      305.96     27.16 o 
 -16   7   7        2.76       -1.58      7.17 o 
 -15   7   7      300.06      327.84     18.39 o 
 -14   7   7      161.59      127.66     11.29 o 
 -13   7   7      103.01       72.43     10.31 o 
 -12   7   7     4538.38     4372.06    124.38 o 
 -11   7   7     1141.22     1166.14     35.17 o 
 -10   7   7     6451.82     6472.91    152.85 o 
  -9   7   7     1603.02     1744.28     44.21 o 
  -8   7   7     2962.46     2904.94     60.55 o 
  -7   7   7        2.08       30.63      4.78 o 
  -6   7   7      206.87      187.29      7.06 o 
  -5   7   7     4929.82     4719.89    118.30 o 
  -4   7   7      107.11      108.27      4.52 o 
  -3   7   7     5272.10     5048.76    109.64 o 
  -2   7   7       82.81       79.61      5.28 o 
  -1   7   7        0.32       29.05      3.36 o 
   0   7   7     1097.96     1066.72     23.41 o 
   1   7   7      787.43      743.42     14.30 o 
   2   7   7    12774.58    11981.38    271.72 o 
   3   7   7      862.89      875.75     15.50 o 
   4   7   7     3105.28     2904.26     46.26 o 
   5   7   7       46.89       61.25      4.42 o 
   6   7   7      660.99      727.37     22.32 o 
   7   7   7      295.28      347.44      9.16 o 
   8   7   7       88.39       72.92      5.33 o 
   9   7   7      130.68      163.15      7.58 o 
  10   7   7     7861.34     8030.48    153.09 o 
  11   7   7     1576.08     1570.43     38.27 o 
  12   7   7     5954.74     5972.62    136.91 o 
  13   7   7      355.01      372.31     15.42 o 
  14   7   7     1367.38     1333.98     40.68 o 
  15   7   7      673.92      609.65     24.26 o 
  16   7   7      121.64      125.94     19.53 o 
  17   7   7      366.18      345.73     19.27 o 
  18   7   7      585.43      574.72     27.08 o 
  19   7   7      104.52      114.48     12.96 o 
  20   7   7      498.24      468.71     25.42 o 
  21   7   7      560.95      570.55     28.92 o 
 -21   8   7      341.47      302.40     20.73 o 
 -20   8   7      106.72       92.72     12.91 o 
 -19   8   7      348.45      329.42     20.67 o 
 -18   8   7        9.40       -5.68      8.70 o 
 -17   8   7     3160.94     2943.51     89.61 o 
 -16   8   7      639.68      610.57     26.58 o 
 -15   8   7    13046.62    12356.00    340.66 o 
 -14   8   7       96.58      101.43     10.39 o 
 -13   8   7    10165.30     9362.50    259.16 o 
 -12   8   7      678.21      639.18     24.92 o 
 -11   8   7      929.86      940.79     41.50 o 
 -10   8   7       51.93       73.27      8.53 o 
  -9   8   7     1738.19     1643.66     42.90 o 
  -8   8   7     3579.84     3508.49     72.78 o 
  -7   8   7    16279.06    16448.74    287.73 o 
  -6   8   7     4342.28     4282.80     81.76 o 
  -5   8   7    22058.68    21612.71    630.56 o 
  -4   8   7     1915.80     1889.20     47.77 o 
  -3   8   7    28899.26    27801.41    840.97 o 
  -2   8   7     4217.26     3977.06    135.15 o 
  -1   8   7    19335.28    18218.00    512.72 o 
   0   8   7      414.95      345.29     13.25 o 
   1   8   7      962.81      899.49     18.75 o 
   2   8   7      349.05      315.48      6.98 o 
   3   8   7     2226.32     2366.48     46.42 o 
   4   8   7     1218.17     1311.57     29.19 o 
   5   8   7    20528.83    20450.12    338.69 o 
   6   8   7       22.24       68.46      6.04 o 
   7   8   7    23236.50    23411.60    409.80 o 
   8   8   7      115.18      149.89      8.99 o 
   9   8   7    11194.59    11546.37    230.17 o 
  10   8   7     5795.37     6064.73    130.35 o 
  11   8   7      538.19      536.81     18.28 o 
  12   8   7     5093.85     5170.42    120.01 o 
  13   8   7     2123.59     2073.25     58.06 o 
  14   8   7     1114.30     1061.42     34.35 o 
  15   8   7     5790.76     5514.31    142.24 o 
  16   8   7      891.90      955.94     38.72 o 
  17   8   7     6713.32     6591.04    176.97 o 
  18   8   7       34.67       31.02     10.37 o 
  19   8   7     5538.88     5510.55    160.42 o 
  20   8   7      799.51      853.71     36.16 o 
  21   8   7      487.24      491.66     26.69 o 
 -20   9   7     2713.88     2706.79     85.61 o 
 -19   9   7      313.94      259.49     19.04 o 
 -18   9   7     1141.29     1117.71     46.55 o 
 -17   9   7        1.76        2.50      8.87 o 
 -16   9   7      307.28      279.00     18.14 o 
 -15   9   7       99.52       79.81     10.56 o 
 -14   9   7      996.63      989.19     35.77 o 
 -13   9   7     2432.67     2458.54     74.53 o 
 -12   9   7     7097.91     6794.32    190.05 o 
 -11   9   7      813.44      822.75     29.58 o 
 -10   9   7     1812.00     1805.43     51.00 o 
  -9   9   7      874.86      838.46     25.26 o 
  -8   9   7     1715.46     1719.04     44.60 o 
  -7   9   7     3124.27     3179.34     58.46 o 
  -6   9   7      264.02      240.78      9.47 o 
  -5   9   7        0.18        5.33      3.84 o 
  -4   9   7      137.91      150.83      6.55 o 
  -3   9   7       40.37       61.19      5.62 o 
  -2   9   7      392.65      382.12     10.55 o 
  -1   9   7     3546.02     3504.42     96.37 o 
   0   9   7    10256.00     9797.13    270.95 o 
   1   9   7     1925.96     1842.54     54.72 o 
   2   9   7     2106.21     2094.26     46.29 o 
   3   9   7        3.93       27.62      5.38 o 
   4   9   7     9509.35     9288.52    154.87 o 
   5   9   7     5365.01     5261.64     94.16 o 
   6   9   7     2251.48     2295.49     43.52 o 
   7   9   7        0.53       21.77      6.57 o 
   8   9   7     4321.77     4454.28     81.69 o 
   9   9   7      283.10      366.64     15.13 o 
  10   9   7     1651.45     1672.54     47.13 o 
  11   9   7      151.41      201.81     12.37 o 
  12   9   7     4375.91     4327.96    110.92 o 
  13   9   7     2278.95     2118.49     59.43 o 
  14   9   7     4130.50     3964.46    104.20 o 
  15   9   7      868.99      821.10     29.68 o 
  16   9   7      518.95      505.54     22.48 o 
  17   9   7      829.66      768.55     32.54 o 
  18   9   7       71.00       64.59     17.58 o 
  19   9   7       37.52       48.65     16.54 o 
  20   9   7      618.39      656.33     30.74 o 
 -20  10   7        7.25        5.97      9.74 o 
 -19  10   7      437.31      425.73     24.34 o 
 -18  10   7      140.17      122.34     13.63 o 
 -17  10   7     3365.12     3123.39     95.37 o 
 -16  10   7       38.30       45.63      9.74 o 
 -15  10   7     1995.56     1859.04     60.15 o 
 -14  10   7     1503.56     1492.42     49.55 o 
 -13  10   7     2000.83     1904.84     60.00 o 
 -12  10   7       42.60       37.85      9.62 o 
 -11  10   7      217.24      208.58     13.98 o 
 -10  10   7      228.29      207.72     13.24 o 
  -9  10   7      166.31      199.75     11.98 o 
  -8  10   7      801.74      742.44     22.96 o 
  -7  10   7      737.64      785.55     26.36 o 
  -6  10   7      369.30      429.49     12.88 o 
  -5  10   7    12181.94    12567.15    249.36 o 
  -4  10   7     1859.10     1952.42     41.74 o 
  -3  10   7    38431.53    37717.87    747.31 o 
  -2  10   7    13155.40    12514.94    262.50 o 
  -1  10   7     9595.16     8997.44    247.46 o 
   0  10   7       13.92       74.33     10.77 o 
   1  10   7      211.74      203.04      7.00 o 
   2  10   7     2343.85     2330.17     41.40 o 
   3  10   7    11520.48    11223.53    199.62 o 
   4  10   7     1258.17     1236.19     37.66 o 
   5  10   7    26417.93    26491.86    461.78 o 
   6  10   7     7663.55     8003.96    150.70 o 
   7  10   7    13762.58    14465.65    253.74 o 
   8  10   7      100.64      257.20     45.71 o 
   9  10   7     2889.11     2842.53     74.89 o 
  10  10   7     2552.75     2562.22     68.53 o 
  11  10   7     2298.23     2283.73     62.45 o 
  12  10   7      398.56      423.08     18.51 o 
  13  10   7      110.24      128.34     25.68 o 
  14  10   7        5.03       15.46      8.11 o 
  15  10   7       34.64       48.05      9.15 o 
  16  10   7      169.24      144.38     14.43 o 
  17  10   7     2476.13     2390.57     77.86 o 
  18  10   7      749.18      715.30     31.60 o 
  19  10   7     1724.04     1702.06     59.07 o 
  20  10   7       58.72       63.88     13.31 o 
 -20  11   7      752.15      748.00     33.52 o 
 -19  11   7     1799.03     1866.68     63.28 o 
 -18  11   7      718.70      678.39     30.93 o 
 -17  11   7      120.00      120.76     13.18 o 
 -16  11   7       94.56       84.18     11.59 o 
 -15  11   7       72.65       48.81     10.04 o 
 -14  11   7       26.14        8.76      8.06 o 
 -13  11   7      171.19      149.52     12.51 o 
 -12  11   7     3405.00     3225.52     95.48 o 
 -11  11   7     6942.67     7127.70    199.63 o 
 -10  11   7     4173.15     4028.31    116.06 o 
  -9  11   7     2598.72     2666.25     79.00 o 
  -8  11   7        2.12       13.57     11.54 o 
  -7  11   7     1190.00     1168.50     35.13 o 
  -6  11   7    13967.70    13600.70    315.36 o 
  -5  11   7      821.37      878.22     21.76 o 
  -4  11   7      636.47      655.71     17.25 o 
  -3  11   7      691.27      753.15     19.15 o 
  -2  11   7    13001.43    12827.26    252.39 o 
  -1  11   7     1331.69     1548.59     34.57 o 
   0  11   7     5182.61     5159.35    107.10 o 
   1  11   7     1813.74     1852.55     37.30 o 
   2  11   7     5926.22     5823.76    109.33 o 
   3  11   7     4025.42     4198.84     72.26 o 
   4  11   7     6710.84     6751.37    127.43 o 
   5  11   7      807.06      866.15     20.68 o 
   6  11   7     1707.77     1861.61     54.31 o 
   7  11   7      573.49      617.04     21.81 o 
   8  11   7     3202.48     3181.93     82.73 o 
   9  11   7      785.21      854.55     27.81 o 
  10  11   7     1619.85     1612.66     46.49 o 
  11  11   7     3130.39     3147.26     83.28 o 
  12  11   7        6.97       36.33      7.93 o 
  13  11   7     1113.93     1098.89     35.59 o 
  14  11   7     3200.91     3130.27     84.50 o 
  15  11   7     2728.51     2557.96     71.67 o 
  16  11   7     3775.99     3745.78    100.86 o 
  17  11   7       26.73        8.56      8.82 o 
  18  11   7       10.36        8.64     10.20 o 
  19  11   7      216.83      284.98     21.14 o 
 -19  12   7      125.27      116.80     14.09 o 
 -18  12   7       45.97       44.50     11.59 o 
 -17  12   7      201.25      194.66     17.03 o 
 -16  12   7     4163.29     3918.12    117.02 o 
 -15  12   7     1893.59     1812.99     59.98 o 
 -14  12   7     1051.17     1027.27     38.22 o 
 -13  12   7       19.27       31.70     22.31 o 
 -12  12   7     2790.52     2653.44     80.84 o 
 -11  12   7      308.30      314.03     17.61 o 
 -10  12   7        3.73       -1.68      6.69 o 
  -9  12   7     1316.12     1356.14     55.79 o 
  -8  12   7      581.65      634.97     24.97 o 
  -7  12   7     1223.74     1296.28     39.04 o 
  -6  12   7      406.29      494.22     18.84 o 
  -5  12   7     3450.88     3367.49    100.86 o 
  -4  12   7    14261.11    14139.56    329.70 o 
  -3  12   7    11692.76    11949.72    239.03 o 
  -2  12   7      596.82      669.08     21.98 o 
  -1  12   7    13055.66    13267.98    262.58 o 
   0  12   7     3218.34     3122.98     68.51 o 
   1  12   7        0.21       47.95     15.88 o 
   2  12   7      443.58      363.13     11.21 o 
   3  12   7    10862.36    10905.02    181.87 o 
   4  12   7     6635.41     6526.84    129.64 o 
   5  12   7    17094.28    17612.24    396.34 o 
   6  12   7     7637.39     8022.63    185.38 o 
   7  12   7    12481.04    13102.73    318.70 o 
   8  12   7     7369.76     7472.31    185.92 o 
   9  12   7     2955.51     2940.61     77.66 o 
  10  12   7      534.24      554.30     21.53 o 
  11  12   7      111.10      111.95     10.22 o 
  12  12   7      123.53      128.14     11.30 o 
  13  12   7      300.58      319.88     32.59 o 
  14  12   7     2458.97     2489.75    104.33 o 
  15  12   7      128.85      125.40     25.42 o 
  16  12   7     2509.26     2395.71     69.21 o 
  17  12   7       48.56       26.51     11.93 o 
  18  12   7     2359.13     2346.21     76.84 o 
  19  12   7     1853.82     1911.93     70.56 o 
 -18  13   7      512.34      525.57     27.06 o 
 -17  13   7      941.81      970.12     38.77 o 
 -16  13   7       38.20       59.58     21.24 o 
 -15  13   7       21.02       21.49     23.47 o 
 -14  13   7        2.55       -0.42      8.76 o 
 -13  13   7      797.03      751.32     44.63 o 
 -12  13   7     3664.58     3496.15    104.13 o 
 -11  13   7     4330.02     4311.73    125.41 o 
 -10  13   7      316.65      306.30     22.93 o 
  -9  13   7     4846.44     4711.96    135.26 o 
  -8  13   7      897.34      999.90     54.09 o 
  -7  13   7     1872.49     1824.83     56.91 o 
  -6  13   7     1276.48     1398.13     45.11 o 
  -5  13   7      605.04      566.73     32.92 o 
  -4  13   7      962.16     1023.82     34.88 o 
  -3  13   7      107.33      115.26     11.68 o 
  -2  13   7     4341.38     4177.91    108.52 o 
  -1  13   7     3095.27     3264.88     86.81 o 
   0  13   7    12359.85    12400.89    312.32 o 
   1  13   7    15150.48    15689.70    391.11 o 
   2  13   7      110.53      215.61     17.39 o 
   3  13   7     5133.45     5091.69    119.35 o 
   4  13   7     5457.65     5494.88    123.48 o 
   5  13   7     7765.27     7750.23    160.66 o 
   6  13   7      385.13      423.11     17.59 o 
   7  13   7      761.01      846.58     36.85 o 
   8  13   7     1446.29     1448.17     42.46 o 
   9  13   7     2456.34     2516.14    107.39 o 
  10  13   7      528.08      538.97     21.76 o 
  11  13   7      791.75      779.59     28.31 o 
  12  13   7        6.76       28.18     25.09 o 
  13  13   7     8188.53     7884.23    245.93 o 
  14  13   7     1546.84     1638.48     50.21 o 
  15  13   7      494.14      460.46     22.55 o 
  16  13   7     2334.92     2420.58    106.78 o 
  17  13   7      162.92      102.03     14.38 o 
  18  13   7      142.40      125.21     15.27 o 
 -18  14   7     1349.39     1308.44     49.34 o 
 -17  14   7      460.45      454.15     30.01 o 
 -16  14   7     2343.09     2194.16     71.88 o 
 -15  14   7      111.04      103.60     20.31 o 
 -14  14   7     8939.71     8411.59    237.71 o 
 -13  14   7      264.10      289.81     21.85 o 
 -12  14   7     6024.37     6057.33    173.29 o 
 -11  14   7      145.75      153.30     29.16 o 
 -10  14   7     1393.81     1373.95     46.94 o 
  -9  14   7     1085.12     1061.94     38.30 o 
  -8  14   7     5252.30     5137.65    146.85 o 
  -7  14   7     1414.98     1498.48     99.34 o 
  -6  14   7    13044.72    12657.36    347.57 o 
  -5  14   7        0.45       10.28      6.47 o 
  -4  14   7      754.49      854.02     30.62 o 
  -3  14   7     5553.23     5403.84    152.02 o 
  -2  14   7     7799.23     7592.51    210.40 o 
  -1  14   7     2905.60     2874.31     78.00 o 
   0  14   7      839.03      886.70     28.92 o 
   1  14   7      284.08      295.08     21.24 o 
   2  14   7       92.62       98.41      8.76 o 
   3  14   7     1703.84     1755.87     54.39 o 
   4  14   7     3287.77     3444.81     88.28 o 
   5  14   7     4912.31     4936.55    104.75 o 
   6  14   7     6629.65     6712.22    141.09 o 
   7  14   7      159.33      173.17     10.17 o 
   8  14   7     5275.15     5246.87    132.49 o 
   9  14   7      271.43      297.09     23.23 o 
  10  14   7     7254.52     7286.50    219.85 o 
  11  14   7     4515.53     4482.47    204.42 o 
  12  14   7        9.27       29.38     12.18 o 
  13  14   7      784.82      739.86     29.01 o 
  14  14   7     4457.89     4473.51    173.85 o 
  15  14   7        2.12       16.99     10.43 o 
  16  14   7     5142.53     5188.82    165.13 o 
  17  14   7       73.53       63.62     13.15 o 
 -17  15   7      109.12       83.72     13.74 o 
 -16  15   7      295.01      226.50     19.47 o 
 -15  15   7       11.98       -2.07      9.76 o 
 -14  15   7      370.20      311.99     34.40 o 
 -13  15   7     1166.69     1067.85     41.32 o 
 -12  15   7        1.38       16.37      9.68 o 
 -11  15   7     4023.72     3830.31    114.04 o 
 -10  15   7     1054.73     1046.12     39.17 o 
  -9  15   7     1654.28     1591.09     52.99 o 
  -8  15   7       11.11       22.01     10.93 o 
  -7  15   7     2496.60     2434.84     74.70 o 
  -6  15   7     4968.34     5096.65    145.55 o 
  -5  15   7      516.20      466.47     21.43 o 
  -4  15   7        1.22        8.92      6.61 o 
  -3  15   7      142.28      141.71     11.81 o 
  -2  15   7      708.51      680.99     26.00 o 
  -1  15   7     8905.27     8835.36    244.30 o 
   1  15   7     6285.85     6403.15    179.17 o 
   2  15   7      389.79      703.00     36.32 o 
   3  15   7    10355.30    10590.01    291.85 o 
   4  15   7      753.94      836.39     60.56 o 
   5  15   7      716.74      727.18     28.02 o 
   6  15   7      620.71      625.20     20.88 o 
   7  15   7      192.46      225.43     11.56 o 
   8  15   7      245.15      249.03     12.50 o 
   9  15   7     2792.03     2723.63     74.28 o 
  10  15   7       17.16       75.07     31.04 o 
  11  15   7     7042.79     7007.71    230.28 o 
  12  15   7       24.20      190.52     25.09 o 
  13  15   7     1429.10     1526.80     86.84 o 
  14  15   7        3.69       58.29     12.14 o 
  15  15   7     2289.00     2296.29    130.12 o 
  16  15   7      474.33      485.69     27.25 o 
  17  15   7       51.56       26.39     26.16 o 
 -16  16   7     5290.93     5116.71    151.78 o 
 -15  16   7        0.43        5.17     10.34 o 
 -14  16   7     3373.97     3217.89    193.37 o 
 -13  16   7        2.35        7.53      9.74 o 
 -12  16   7     8645.01     8314.90    235.48 o 
 -11  16   7       73.01       76.04     14.70 o 
 -10  16   7     1471.08     1455.26     50.49 o 
  -9  16   7       29.44       25.74      9.90 o 
  -8  16   7     8302.18     8091.13    227.54 o 
  -7  16   7      401.08      395.93     21.60 o 
  -6  16   7    13602.08    13441.27    370.05 o 
  -5  16   7       97.06       98.01     12.39 o 
  -4  16   7     4547.42     4393.06    126.61 o 
  -3  16   7      153.13      137.21     25.62 o 
  -2  16   7       85.09       75.25     12.62 o 
  -1  16   7        0.34        3.69      6.15 o 
   0  16   7     4560.92     4250.33    121.93 o 
   1  16   7      153.20      176.83     13.51 o 
   2  16   7       34.71       50.02      8.14 o 
   3  16   7      118.40      140.00     11.97 o 
   4  16   7     3418.14     3392.88     99.77 o 
   5  16   7      163.87      154.92     13.23 o 
   6  16   7     1690.88     1658.45     54.23 o 
   7  16   7        0.44      -10.91      7.43 o 
   8  16   7     9075.59     8837.04    201.70 o 
   9  16   7     1578.51     1556.91     43.14 o 
  10  16   7    10359.60    10247.22    217.43 o 
  11  16   7      122.69      139.64     12.68 o 
  12  16   7      220.03      184.74     14.86 o 
  13  16   7      347.64      380.13     21.35 o 
  14  16   7     5673.41     5663.22    351.96 o 
  15  16   7      296.23      276.12     21.40 o 
  16  16   7     5185.40     5270.85    196.06 o 
 -15  17   7       16.22        5.45     10.87 o 
 -14  17   7      503.32      549.02     28.70 o 
 -13  17   7      338.56      313.63     27.32 o 
 -12  17   7      790.56      805.50     34.75 o 
 -11  17   7      928.73      848.26     35.83 o 
 -10  17   7      218.82      236.96     18.93 o 
  -9  17   7     1078.22     1048.08     40.15 o 
  -8  17   7      118.65      114.04     18.16 o 
  -7  17   7     2646.26     2623.37     81.23 o 
  -6  17   7      918.55      924.45     35.20 o 
  -5  17   7     1028.31     1020.22     37.22 o 
  -4  17   7       53.20       84.18     14.47 o 
  -3  17   7       73.75       77.42     16.31 o 
  -2  17   7     1485.10     1446.97     47.87 o 
  -1  17   7      993.83      938.33     33.93 o 
   0  17   7      359.30      589.55     71.33 o 
   1  17   7     4126.77     4166.73    120.51 o 
   2  17   7     1578.17     2168.96    287.86 o 
   3  17   7     1752.72     1772.65     56.83 o 
   4  17   7      956.31      961.13     35.25 o 
   5  17   7      844.47      921.19     52.86 o 
   6  17   7      153.21      154.94     24.39 o 
   7  17   7      727.76      785.62     32.07 o 
   8  17   7      682.80      669.24     29.40 o 
   9  17   7     1915.90     1850.23     50.03 o 
  10  17   7     1455.17     1458.55     41.66 o 
  11  17   7      522.85      529.07     22.03 o 
  12  17   7      233.75      288.17     17.02 o 
  13  17   7      862.97      903.35     47.77 o 
  14  17   7      176.12      227.73     19.81 o 
  15  17   7       91.26       61.63     26.24 o 
 -14  18   7     4827.73     4692.97    278.71 o 
 -13  18   7      265.88      301.27     22.08 o 
 -12  18   7     2417.29     2320.44     76.26 o 
 -11  18   7       20.50        5.87      9.68 o 
 -10  18   7     1006.13      962.60     38.63 o 
  -9  18   7        9.03        1.20      9.03 o 
  -8  18   7     3858.03     3747.36    149.66 o 
  -7  18   7        8.92       10.08      9.55 o 
  -6  18   7    15464.45    14622.27    402.86 o 
  -5  18   7       76.25       59.40     10.93 o 
  -4  18   7     2204.67     2180.43     68.88 o 
  -3  18   7      945.16      933.04     35.02 o 
  -2  18   7     2049.52     2002.75     63.42 o 
  -1  18   7     2687.20     2534.36     77.47 o 
   0  18   7     2743.85     2635.55     80.19 o 
   1  18   7      324.66      318.64     18.62 o 
   2  18   7       30.61       27.78      8.70 o 
   3  18   7     1193.41     1174.76     41.36 o 
   4  18   7     2165.96     2140.77     67.59 o 
   5  18   7      975.54      968.68     36.60 o 
   6  18   7     2238.35     2422.48     76.06 o 
   7  18   7      374.15      353.52     21.45 o 
   8  18   7     6850.13     6856.62    196.05 o 
   9  18   7       79.55       63.78     12.79 o 
  10  18   7     9451.22     9538.39    219.23 o 
  11  18   7        7.85       -0.56      8.22 o 
  12  18   7       10.76        2.99      7.91 o 
  13  18   7       24.91       10.49      8.16 o 
  14  18   7     3683.96     3659.55    140.97 o 
 -13  19   7       68.12       67.17     13.41 o 
 -12  19   7     1777.16     1701.08     60.17 o 
 -11  19   7      131.75       98.17     14.35 o 
 -10  19   7     1939.36     1946.83     65.83 o 
  -9  19   7      414.06      431.47     35.78 o 
  -8  19   7     3111.10     2901.73     90.32 o 
  -7  19   7     1625.42     1506.64     52.67 o 
  -6  19   7     7173.73     6957.32    198.38 o 
  -5  19   7     1538.42     1429.54     49.84 o 
  -4  19   7      999.67      930.53     36.07 o 
  -3  19   7       33.95       16.71     16.85 o 
  -2  19   7     3565.66     3566.43    106.04 o 
  -1  19   7      618.08      560.70     25.82 o 
   0  19   7     5761.27     5601.54    160.39 o 
   1  19   7     1619.18     1604.80     53.46 o 
   2  19   7     3483.99     3456.00    103.08 o 
   3  19   7      397.36      380.99     21.20 o 
   4  19   7     1685.21     1673.16     55.78 o 
   5  19   7      114.78      110.13     12.73 o 
   6  19   7       34.04       36.73     10.43 o 
   7  19   7      591.74      592.73     28.20 o 
   8  19   7     3053.68     3122.93     96.70 o 
   9  19   7     1158.86     1165.47     64.71 o 
  10  19   7     3105.79     3082.11    101.65 o 
  11  19   7      176.46      174.77     16.87 o 
  12  19   7      781.10      800.84     36.28 o 
 -11  20   7        7.01       -1.56     10.76 o 
 -10  20   7      105.23      114.57     17.08 o 
  -9  20   7        1.90       -5.31     11.93 o 
  -8  20   7      514.65      475.70     25.79 o 
  -7  20   7       36.86       36.58     11.37 o 
  -6  20   7     3367.08     3364.20    102.67 o 
  -5  20   7      387.79      371.79     22.31 o 
  -4  20   7     3731.79     3707.79    111.10 o 
  -3  20   7      987.55      939.35     37.15 o 
  -2  20   7     4163.63     4185.83    123.50 o 
  -1  20   7     3200.69     3059.01     93.25 o 
   0  20   7       36.38       52.43     24.47 o 
   1  20   7      508.01      491.85     24.33 o 
   2  20   7      318.51      318.27     19.97 o 
   3  20   7     2955.80     2973.66     91.26 o 
   4  20   7     1568.51     1701.26     57.65 o 
   5  20   7     2307.29     2410.08     81.10 o 
   6  20   7     2461.88     2500.44     79.89 o 
   7  20   7      387.29      358.29     23.03 o 
   8  20   7     2928.63     2991.69     93.76 o 
   9  20   7        2.60       -0.33     10.46 o 
  10  20   7     1294.62     1357.58     58.33 o 
  11  20   7       91.07       83.97     25.85 o 
  -9  21   7      339.99      310.43     39.17 o 
  -8  21   7     5457.25     5438.84    159.75 o 
  -7  21   7      415.24      373.86     23.99 o 
  -6  21   7     3727.96     3432.79    105.28 o 
  -5  21   7       11.49        5.21      9.95 o 
  -4  21   7     1336.10     1247.55     46.08 o 
  -3  21   7       19.13       20.80     10.17 o 
  -2  21   7     2906.15     2743.37     85.63 o 
  -1  21   7      456.76      420.76     23.88 o 
   0  21   7     8700.31     8359.09    235.97 o 
   1  21   7      190.52      111.34     13.78 o 
   2  21   7     4424.82     4171.28    123.76 o 
   3  21   7        8.34       -6.29      9.41 o 
   4  21   7     3378.77     3416.13    104.10 o 
   5  21   7      265.26      283.18     20.29 o 
   6  21   7       16.61       37.87     11.56 o 
   7  21   7       42.63       38.58     14.77 o 
   8  21   7     1992.55     2009.34     67.85 o 
   9  21   7      266.55      244.77     34.86 o 
  -7  22   7      244.48      252.95     20.83 o 
  -6  22   7      538.61      578.67     29.38 o 
  -5  22   7       21.59       -0.96     10.36 o 
  -4  22   7     3022.58     3115.18     96.85 o 
  -3  22   7      485.28      449.08     25.39 o 
  -2  22   7      360.15      407.67     33.09 o 
  -1  22   7     1375.99     1325.66     48.40 o 
   0  22   7       31.33       53.40     15.39 o 
   1  22   7      253.44      224.84     17.84 o 
   2  22   7      293.69      320.01     32.47 o 
   3  22   7      575.51      513.90     26.78 o 
   4  22   7      317.16      369.71     43.55 o 
   5  22   7     1363.90     1430.72     52.12 o 
   6  22   7     1629.89     1728.54     63.71 o 
   7  22   7       42.87       76.80     13.76 o 
  -3  23   7       26.05       14.83     15.24 o 
  -2  23   7     4799.71     4599.31    137.22 o 
  -1  23   7      695.98      707.16     32.74 o 
   0  23   7     6326.53     6069.37    176.33 o 
   1  23   7      221.32      179.76     21.39 o 
   2  23   7     9739.73     9926.93    279.77 o 
 -22   0   8     5101.29     5278.03    218.38 o 
 -21   0   8      997.03      946.92     53.56 o 
 -20   0   8      673.73      730.55     44.63 o 
 -19   0   8     1838.64     1801.82     84.18 o 
 -18   0   8     2346.89     2330.14    103.26 o 
 -17   0   8     1084.57     1128.06     56.79 o 
 -16   0   8       28.32       58.02     13.39 o 
 -15   0   8     1104.60     1114.98     54.33 o 
 -14   0   8     8121.19     8377.65    328.57 o 
 -13   0   8     1662.93     1601.36     60.62 o 
 -12   0   8     9794.25    10437.52    344.74 o 
 -11   0   8     1135.38     1171.22     44.86 o 
 -10   0   8     7060.49     7170.97    271.18 o 
  -9   0   8      337.99      302.77     13.85 o 
  -8   0   8      117.07      117.24      8.60 o 
  -7   0   8      139.58      138.81      8.39 o 
  -6   0   8     3520.41     3914.84    111.93 o 
  -5   0   8     5363.28     5858.91    166.95 o 
  -4   0   8   103611.08   109408.54   4173.20 o 
  -3   0   8     2737.31     2624.29     70.37 o 
  -2   0   8   135916.56   115899.72   6168.93 o 
  -1   0   8     3571.49     3493.29    193.29 o 
   0   0   8    18190.30    17146.96    914.30 o 
   1   0   8     1792.88     1735.81     37.63 o 
   2   0   8    20942.32    21091.09    600.78 o 
   3   0   8     1453.93     1394.28     36.95 o 
   4   0   8    23077.73    23624.39    666.58 o 
   5   0   8     2433.56     2472.19     64.31 o 
   6   0   8    23117.00    23841.08    592.47 o 
   7   0   8      181.09      170.89      8.54 o 
   8   0   8    43276.77    43304.74   1093.56 o 
   9   0   8     1170.77     1175.77     33.91 o 
  10   0   8      249.57      301.29     16.55 o 
  11   0   8     2789.88     2877.34     85.53 o 
  12   0   8     7252.12     7379.05    209.01 o 
  13   0   8     3117.33     3218.01    109.96 o 
  14   0   8     1891.66     2028.67    116.11 o 
  15   0   8      773.94      757.74     34.58 o 
  16   0   8     3296.78     3225.19    111.37 o 
  17   0   8      215.82      196.86     23.16 o 
  18   0   8    13882.13    14264.88    525.56 o 
  19   0   8        0.16        5.19     10.43 o 
  20   0   8    14747.76    15224.98    844.97 o 
  21   0   8     1128.84     1134.83     61.10 o 
  22   0   8      764.48      731.01     47.09 o 
 -22   1   8       34.28       38.65     11.42 o 
 -21   1   8        7.51        6.28      9.09 o 
 -20   1   8      827.63      796.06     33.24 o 
 -19   1   8       14.84        1.24      8.87 o 
 -18   1   8      117.91       88.77     11.24 o 
 -17   1   8      199.14      182.10     14.72 o 
 -16   1   8      645.53      658.37     26.88 o 
 -15   1   8     1206.72     1199.98     40.64 o 
 -14   1   8      490.87      466.77     20.84 o 
 -13   1   8       71.75       77.03      7.12 o 
 -12   1   8      158.42      160.27     10.42 o 
 -11   1   8     1197.32     1269.14     33.90 o 
 -10   1   8       89.31      101.83      8.50 o 
  -9   1   8     1451.23     1414.05     31.48 o 
  -8   1   8     3852.48     3853.92     79.11 o 
  -7   1   8     1273.51     1384.01     30.21 o 
  -6   1   8     2108.65     2233.89     46.36 o 
  -5   1   8      561.09      593.16     13.89 o 
  -4   1   8       34.94       34.60      3.65 o 
  -3   1   8      623.41      562.90     12.20 o 
  -2   1   8       22.32        2.15      3.36 o 
  -1   1   8      199.35      215.43      6.08 o 
   0   1   8     1709.19     1696.92     47.04 o 
   1   1   8     2361.14     2360.67     35.63 o 
   2   1   8    13828.75    13973.62    249.77 o 
   3   1   8     2887.17     2972.87     53.68 o 
   4   1   8      562.42      674.30     13.82 o 
   5   1   8     1760.84     1820.15     33.83 o 
   6   1   8      384.02      387.23     10.19 o 
   7   1   8       62.38      113.43      6.05 o 
   8   1   8      947.64      938.50     20.02 o 
   9   1   8       39.63       61.45      4.10 o 
  10   1   8       87.24       98.46      7.52 o 
  11   1   8       30.73       42.52      4.83 o 
  12   1   8        7.54       18.64      5.65 o 
  13   1   8        1.35       -1.70      5.13 o 
  14   1   8     3081.46     3132.01     75.26 o 
  15   1   8        2.26       -4.62      6.27 o 
  16   1   8      999.07      981.09     29.95 o 
  17   1   8       69.83       67.91      8.55 o 
  18   1   8       59.76       83.05     13.27 o 
  19   1   8       73.96       98.81     10.49 o 
  20   1   8       20.63       23.01     17.35 o 
  21   1   8       34.34       48.68     11.23 o 
  22   1   8      547.71      572.50     29.11 o 
 -22   2   8     1421.88     1486.74     52.99 o 
 -21   2   8      508.41      443.93     24.26 o 
 -20   2   8       31.95       23.13     10.17 o 
 -19   2   8      803.85      771.71     37.01 o 
 -18   2   8      694.51      684.50     29.27 o 
 -17   2   8      499.78      529.17     23.98 o 
 -16   2   8     2021.51     2021.38     63.33 o 
 -15   2   8       69.55       71.47      9.08 o 
 -14   2   8     2544.61     2777.36     82.21 o 
 -13   2   8     1305.80     1423.79     38.91 o 
 -12   2   8    19867.98    20586.36    476.58 o 
 -11   2   8      719.12      683.03     20.94 o 
 -10   2   8     5953.20     6206.91    135.20 o 
  -9   2   8     1029.30      989.80     23.33 o 
  -8   2   8     1171.29     1157.84     28.26 o 
  -7   2   8       71.83       72.97      4.79 o 
  -6   2   8     1822.43     2007.94     42.04 o 
  -5   2   8      451.30      444.43     11.06 o 
  -4   2   8    81317.30    79903.23   1867.73 o 
  -3   2   8     3695.35     3795.13     71.48 o 
  -2   2   8   112078.87    98140.32   3138.01 o 
  -1   2   8     4641.81     4028.32     65.98 o 
   0   2   8     7975.91     7038.24    192.73 o 
   1   2   8      297.34      293.82     11.62 o 
   2   2   8     5595.05     5614.16    100.31 o 
   3   2   8       19.57       16.19      1.81 o 
   4   2   8    14038.77    14353.84    253.10 o 
   5   2   8      130.35      187.61      5.86 o 
   6   2   8    24273.83    25259.96    443.96 o 
   7   2   8      537.44      521.39     12.14 o 
   8   2   8    10221.16    10954.80    194.79 o 
   9   2   8      197.38      197.24      7.26 o 
  10   2   8     4288.19     4580.03     93.57 o 
  11   2   8       34.57       30.13      4.79 o 
  12   2   8        3.85       46.42      8.25 o 
  13   2   8     1704.59     1748.47     44.59 o 
  14   2   8     2053.61     2082.82     52.66 o 
  15   2   8     1143.93     1133.19     32.69 o 
  16   2   8      358.98      396.90     20.95 o 
  17   2   8      212.93      206.61     17.13 o 
  18   2   8    13158.66    13638.34    308.26 o 
  19   2   8       24.62       25.61      8.21 o 
  20   2   8     6302.16     6374.31    275.49 o 
  21   2   8       99.32      100.82     13.49 o 
 -22   3   8      875.66      865.48     36.34 o 
 -21   3   8       30.60        7.41      9.25 o 
 -20   3   8     1230.60     1147.32     42.77 o 
 -19   3   8      499.78      497.29     24.86 o 
 -18   3   8     9571.71     9541.57    266.39 o 
 -17   3   8      357.95      326.48     18.59 o 
 -16   3   8       62.30       64.36     10.07 o 
 -15   3   8      593.57      592.37     33.09 o 
 -14   3   8     1227.08     1171.23     39.34 o 
 -13   3   8       82.95       74.10      6.92 o 
 -12   3   8        2.23       12.57      6.91 o 
 -11   3   8      463.04      499.99     16.73 o 
 -10   3   8     1834.57     2134.64     61.31 o 
  -9   3   8     4827.69     4781.42    104.86 o 
  -8   3   8     6999.90     7155.46    144.67 o 
  -7   3   8       24.75       28.58      3.44 o 
  -6   3   8     5659.33     5411.09    109.53 o 
  -5   3   8     3132.60     3292.05     67.19 o 
  -4   3   8       57.63       65.54      6.77 o 
  -3   3   8     4805.45     4617.95     83.41 o 
  -2   3   8       32.60       67.18      5.99 o 
  -1   3   8     3941.97     3585.85     72.45 o 
   0   3   8     2788.58     2690.43     59.98 o 
   1   3   8     1183.42     1072.11     22.21 o 
   2   3   8    19161.35    18112.88    321.00 o 
   3   3   8     2862.44     2822.39     49.51 o 
   4   3   8    29601.93    30356.46    535.76 o 
   5   3   8       31.34       69.39      4.20 o 
   6   3   8       86.30       89.50      5.84 o 
   7   3   8     3401.84     3519.24     64.51 o 
   8   3   8      144.33      184.16      7.87 o 
   9   3   8      226.67      288.64      9.06 o 
  10   3   8        2.53       68.71     10.38 o 
  11   3   8      215.68      206.52      9.33 o 
  12   3   8     8511.66     8946.55    179.06 o 
  13   3   8       12.05       14.29      5.44 o 
  14   3   8     3303.24     3389.44     81.76 o 
  15   3   8      194.55      211.72     13.37 o 
  16   3   8     1649.47     1614.14     44.14 o 
  17   3   8     1766.07     1704.66     46.60 o 
  18   3   8        2.44        8.26     10.14 o 
  19   3   8      413.38      421.16     22.86 o 
  20   3   8       18.97      -15.47     10.31 o 
  21   3   8       30.47       39.56     10.45 o 
 -22   4   8     1872.32     1963.91     65.83 o 
 -21   4   8      656.27      625.03     28.94 o 
 -20   4   8      307.35      320.50     21.16 o 
 -19   4   8      887.09      854.68     33.99 o 
 -18   4   8      398.62      356.29     20.59 o 
 -17   4   8        0.02       -0.69     14.08 o 
 -16   4   8     2686.40     2639.05    118.81 o 
 -15   4   8      812.73      787.75     30.09 o 
 -14   4   8     8304.70     8418.52    233.42 o 
 -13   4   8      343.32      329.67     19.66 o 
 -12   4   8     7146.23     7460.64    204.60 o 
 -11   4   8     1991.77     2039.41     52.05 o 
 -10   4   8     3287.96     3534.50     85.05 o 
  -9   4   8      573.56      539.07     15.29 o 
  -8   4   8     2984.60     2889.68     76.25 o 
  -7   4   8      468.15      505.65     13.31 o 
  -6   4   8     3144.17     3253.10     66.89 o 
  -5   4   8      644.08      625.25     15.49 o 
  -4   4   8     9806.71     9822.19    195.55 o 
  -3   4   8      415.15      377.20      9.11 o 
  -2   4   8     8664.11     7911.21    149.44 o 
  -1   4   8      858.81      831.87     18.48 o 
   0   4   8    13148.67    12635.12    375.98 o 
   1   4   8     2037.76     1929.70     37.80 o 
   2   4   8      401.90      461.44     12.17 o 
   3   4   8      112.48      158.22      5.41 o 
   4   4   8     2813.42     2944.01     51.90 o 
   5   4   8     9141.20     9201.78    163.21 o 
   6   4   8     6412.30     6439.94    115.51 o 
   7   4   8        4.41       68.93      7.08 o 
   8   4   8     9374.97     9947.37    177.29 o 
   9   4   8      540.19      575.90     14.77 o 
  10   4   8     2453.27     2651.51     56.49 o 
  11   4   8      105.88       99.57      6.58 o 
  12   4   8      642.60      686.91     19.19 o 
  13   4   8     2351.58     2309.59     57.39 o 
  14   4   8     1797.21     1706.24     44.83 o 
  15   4   8     2551.69     2571.48     64.59 o 
  16   4   8     4647.59     4503.03    107.67 o 
  17   4   8     2125.46     2125.13     73.92 o 
  18   4   8     4016.43     3964.00    143.43 o 
  19   4   8        0.47      -11.15      7.65 o 
  20   4   8     3624.49     3561.67    108.05 o 
  21   4   8      113.29      101.82     22.16 o 
 -21   5   8       87.75       70.76     12.29 o 
 -20   5   8     4569.48     4368.90    129.17 o 
 -19   5   8       11.45       29.59      9.55 o 
 -18   5   8     7515.45     7414.73    209.48 o 
 -17   5   8       74.22       72.14     12.54 o 
 -16   5   8      961.84     1002.87     36.83 o 
 -15   5   8      288.57      305.34     17.89 o 
 -14   5   8      989.61      965.48     34.22 o 
 -13   5   8     1109.50     1026.56     35.20 o 
 -12   5   8     2817.42     2873.02     74.04 o 
 -11   5   8     1486.62     1441.75     38.39 o 
 -10   5   8     5578.64     5978.55    141.39 o 
  -9   5   8     4774.52     4745.48    108.58 o 
  -8   5   8    29450.19    29198.32    616.44 o 
  -7   5   8     8205.30     8136.92    193.53 o 
  -6   5   8    12233.50    11980.71    240.46 o 
  -5   5   8      495.07      477.09     12.24 o 
  -4   5   8      222.68      232.67      8.01 o 
  -3   5   8     2436.21     2285.45     73.07 o 
  -2   5   8      533.75      519.01     12.05 o 
  -1   5   8      125.51      155.10      5.94 o 
   0   5   8    11589.60    10697.71    207.49 o 
   1   5   8      924.94     1012.82     21.10 o 
   2   5   8    45894.73    44865.12   1081.88 o 
   3   5   8      407.55      508.60     22.84 o 
   4   5   8    21264.24    21226.45    383.39 o 
   5   5   8      352.25      350.30      9.11 o 
   6   5   8     1931.43     2023.92     37.64 o 
   7   5   8      737.31      790.76     16.51 o 
   8   5   8      435.61      490.03     12.85 o 
   9   5   8      204.24      272.37     10.15 o 
  10   5   8     2385.05     2555.76     54.45 o 
  11   5   8        1.36       19.90      7.15 o 
  12   5   8    13540.63    13930.56    292.20 o 
  13   5   8     1899.52     2006.97     51.16 o 
  14   5   8    13060.09    13204.85    297.15 o 
  15   5   8      401.21      434.21     41.29 o 
  16   5   8     1818.95     1852.84     49.50 o 
  17   5   8      660.49      658.85     24.83 o 
  18   5   8      443.39      445.33     26.53 o 
  19   5   8     1717.95     1702.61     61.82 o 
  20   5   8      119.40      119.57     23.16 o 
  21   5   8       38.56       12.54     10.69 o 
 -21   6   8     1737.94     1735.20     62.87 o 
 -20   6   8     2247.95     2220.60     71.92 o 
 -19   6   8       13.39        6.11      8.83 o 
 -18   6   8      109.38      109.82     12.77 o 
 -17   6   8      468.89      467.04     22.51 o 
 -16   6   8     5207.51     4982.30    143.15 o 
 -15   6   8     1571.29     1508.30     49.62 o 
 -14   6   8     3044.96     3032.63     89.55 o 
 -13   6   8     1461.71     1378.36     44.72 o 
 -12   6   8     1985.25     2046.00     80.04 o 
 -11   6   8     1957.33     1884.11     48.41 o 
 -10   6   8      231.78      271.73     13.97 o 
  -9   6   8     2638.97     2556.40     62.81 o 
  -8   6   8     3728.72     3554.13     85.04 o 
  -7   6   8     1775.61     1763.09     49.30 o 
  -6   6   8     1760.17     1863.97     59.40 o 
  -5   6   8     3002.84     3094.73     82.07 o 
  -4   6   8      154.05      169.29     10.19 o 
  -3   6   8       47.31       54.88      5.79 o 
  -2   6   8     2306.86     2049.18     70.54 o 
  -1   6   8     2223.54     2158.57     55.21 o 
   0   6   8     1706.74     1610.13     34.35 o 
   1   6   8     4023.47     3762.87     88.43 o 
   2   6   8     7839.00     7256.09    177.65 o 
   3   6   8      113.10      121.36      7.42 o 
   4   6   8     1151.68     1219.81     35.83 o 
   5   6   8     2806.35     2813.64     54.35 o 
   6   6   8     3089.57     3150.08     62.22 o 
   7   6   8     2680.36     2747.46     52.96 o 
   8   6   8     6538.17     6425.66    116.65 o 
   9   6   8     1620.22     1586.63     33.74 o 
  10   6   8     7980.50     8217.25    156.75 o 
  11   6   8      610.39      605.64     16.69 o 
  12   6   8       78.70      118.80     19.26 o 
  13   6   8      235.71      244.65     20.06 o 
  14   6   8     7672.18     7388.43    169.95 o 
  15   6   8     4275.76     4449.44    106.11 o 
  16   6   8     7670.12     7699.79    195.31 o 
  17   6   8     1596.44     1639.79     50.12 o 
  18   6   8      520.14      491.86     22.64 o 
  19   6   8      248.83      223.80     17.46 o 
  20   6   8      170.32      136.67     14.42 o 
  21   6   8       54.86       34.48     11.92 o 
 -21   7   8       29.30       16.55     10.38 o 
 -20   7   8     3307.76     3154.57     97.05 o 
 -19   7   8      106.95       75.78     11.79 o 
 -18   7   8     4300.71     4068.00    120.24 o 
 -17   7   8       43.89       31.84      9.05 o 
 -16   7   8     5683.91     5427.98    155.39 o 
 -15   7   8     2712.65     2517.38     76.66 o 
 -14   7   8      474.41      434.72     23.01 o 
 -13   7   8       37.80       13.51      7.28 o 
 -12   7   8     1518.82     1482.15     43.76 o 
 -11   7   8       69.08       59.90      6.42 o 
 -10   7   8    12478.67    12635.61    292.70 o 
  -9   7   8      167.91      206.42     10.64 o 
  -8   7   8    28978.87    28597.69    865.35 o 
  -7   7   8      549.67      559.05     15.45 o 
  -6   7   8    15170.45    15113.27    400.90 o 
  -5   7   8     3852.83     3673.41    120.78 o 
  -4   7   8     2239.39     2247.50     48.42 o 
  -3   7   8       54.07       53.83      4.17 o 
  -2   7   8     7170.49     6497.45    230.62 o 
  -1   7   8     1703.78     1596.24     60.39 o 
   0   7   8     5940.02     5541.31    116.53 o 
   1   7   8        3.08       33.67      6.59 o 
   2   7   8    50719.13    46962.19   1166.32 o 
   3   7   8      766.07      883.18     20.97 o 
   4   7   8    19247.20    19480.88    409.31 o 
   5   7   8      738.25      783.55     17.71 o 
   6   7   8      997.06     1111.12     23.78 o 
   7   7   8      110.43       91.88      5.23 o 
   8   7   8       53.43       97.00      8.04 o 
   9   7   8     4421.80     4620.67     94.30 o 
  10   7   8     8398.93     8502.78    170.35 o 
  11   7   8      473.82      481.12     16.22 o 
  12   7   8    15045.26    15490.74    347.04 o 
  13   7   8      605.44      696.09     22.74 o 
  14   7   8    11454.49    11624.56    287.55 o 
  15   7   8      320.42      361.02     26.69 o 
  16   7   8     2112.32     2112.93     80.30 o 
  17   7   8      392.23      379.98     19.73 o 
  18   7   8      675.51      695.75     47.37 o 
  19   7   8     1230.29     1145.48     43.03 o 
  20   7   8     1142.93     1185.17     45.01 o 
 -20   8   8     2426.82     2467.71     78.93 o 
 -19   8   8       45.75       40.84     10.87 o 
 -18   8   8      726.87      743.79     31.58 o 
 -17   8   8      871.88      820.59     32.65 o 
 -16   8   8      250.44      229.61     16.59 o 
 -15   8   8      278.17      234.48     26.39 o 
 -14   8   8       63.33       78.35     11.16 o 
 -13   8   8     3214.25     3019.97     89.28 o 
 -12   8   8       93.91      144.10     18.39 o 
 -11   8   8     2425.30     2356.37     64.78 o 
 -10   8   8     2659.36     2531.12     63.91 o 
  -9   8   8       59.61       63.76      6.26 o 
  -8   8   8     1126.53     1043.37     29.20 o 
  -7   8   8     2154.99     2058.96     47.63 o 
  -6   8   8     4825.50     4621.91    111.46 o 
  -5   8   8     3957.92     3974.10    117.23 o 
  -4   8   8     3435.35     3383.55     94.46 o 
  -3   8   8     5025.02     4986.79    176.07 o 
  -2   8   8     9606.17     9004.34    334.79 o 
  -1   8   8    10843.16     9798.46    381.21 o 
   0   8   8      196.70      182.59      7.26 o 
   1   8   8       32.65       74.47      8.75 o 
   2   8   8     5565.78     5245.06    129.26 o 
   3   8   8       46.05       72.31      4.44 o 
   4   8   8     7355.82     7068.40    150.35 o 
   5   8   8     3589.94     3604.14     69.46 o 
   6   8   8     1121.39     1092.66     23.76 o 
   7   8   8     2191.97     2217.34     47.32 o 
   8   8   8     1745.49     1812.61     39.95 o 
   9   8   8     4691.80     4651.78     95.11 o 
  10   8   8     3324.77     3532.94     78.93 o 
  11   8   8     4195.66     4149.75     97.47 o 
  12   8   8       36.55       32.52      7.58 o 
  13   8   8       27.97       41.21     17.37 o 
  14   8   8     5223.03     4900.40    126.81 o 
  15   8   8       13.92       24.09     10.39 o 
  16   8   8     1448.61     1391.64     62.38 o 
  17   8   8     2911.85     2876.32     80.38 o 
  18   8   8     1634.31     1624.43     50.87 o 
  19   8   8     1071.82     1044.38     41.01 o 
  20   8   8     2881.14     2799.04     88.52 o 
 -20   9   8     1894.46     1867.47     63.09 o 
 -19   9   8       87.31       56.72     11.58 o 
 -18   9   8     4381.68     4241.56    125.57 o 
 -17   9   8      107.67      100.60     11.75 o 
 -16   9   8     4849.07     4596.56    133.73 o 
 -15   9   8     3579.90     3522.50    109.65 o 
 -14   9   8     3019.80     2968.70     88.73 o 
 -13   9   8     2009.74     1931.29     60.39 o 
 -12   9   8     3980.13     3753.09    108.71 o 
 -11   9   8     1629.64     1596.01     50.38 o 
 -10   9   8     7238.66     7402.23    188.09 o 
  -9   9   8       47.39       39.03      5.62 o 
  -8   9   8     8739.18     9003.17    210.01 o 
  -7   9   8      689.81      708.28     25.68 o 
  -6   9   8    11546.90    11433.72    266.12 o 
  -5   9   8     2687.95     2475.26     72.74 o 
  -4   9   8      429.08      405.49     13.09 o 
  -3   9   8      547.89      478.02     25.12 o 
  -2   9   8      592.24      667.48     29.86 o 
  -1   9   8     4419.75     4050.29    115.47 o 
   0   9   8     9854.22     9519.10    295.00 o 
   1   9   8      873.90      874.53     55.46 o 
   2   9   8     5128.77     5186.15    147.01 o 
   3   9   8     2435.97     2335.61     48.20 o 
   4   9   8    14446.27    14701.68    302.51 o 
   5   9   8        0.82       43.27      6.96 o 
   6   9   8     6643.72     6928.14    138.94 o 
   7   9   8      890.14      982.64     31.76 o 
   8   9   8       53.07       76.48      7.37 o 
   9   9   8     2030.72     2126.93     49.44 o 
  10   9   8     6331.27     6232.65    134.24 o 
  11   9   8     4232.33     4321.13    111.13 o 
  12   9   8    11730.38    11481.67    282.84 o 
  13   9   8      117.64      101.01     20.33 o 
  14   9   8     3545.65     3457.61     92.73 o 
  15   9   8       17.90       27.31      9.18 o 
  16   9   8     3162.45     3081.51     85.20 o 
  17   9   8       12.13        7.33      9.95 o 
  18   9   8       47.31       51.53     11.23 o 
  19   9   8     1651.60     1720.58     59.51 o 
  20   9   8     2093.48     2144.22     71.48 o 
 -20  10   8      644.70      620.09     29.90 o 
 -19  10   8     1153.48     1102.68     42.51 o 
 -18  10   8     2543.22     2536.49     80.24 o 
 -17  10   8        6.19      -12.88      8.59 o 
 -16  10   8      148.68      150.45     13.74 o 
 -15  10   8     2169.83     2069.59     65.71 o 
 -14  10   8        2.39        5.58      7.38 o 
 -13  10   8     2061.85     1872.01     59.35 o 
 -12  10   8     2896.85     2809.96    120.42 o 
 -11  10   8     2523.11     2458.77     73.99 o 
 -10  10   8      204.33      169.91     12.17 o 
  -9  10   8      126.09      160.14     15.44 o 
  -8  10   8     2527.16     2313.18     58.76 o 
  -7  10   8      988.78      907.69     26.52 o 
  -6  10   8     1168.93     1308.70     35.48 o 
  -5  10   8     2409.14     2418.59     60.19 o 
  -4  10   8     7859.97     7958.50    186.56 o 
  -3  10   8    28510.01    27625.09    835.83 o 
  -2  10   8    24493.24    22540.76    829.53 o 
  -1  10   8     3069.06     3070.78    105.72 o 
   0  10   8     1066.69     1121.20     43.22 o 
   1  10   8      171.05      140.56      8.96 o 
   2  10   8     5466.93     5014.67    119.41 o 
   3  10   8     1871.30     1777.91     47.41 o 
   4  10   8     1720.72     1697.53     54.19 o 
   5  10   8     1840.28     1811.14     39.63 o 
   6  10   8     3821.57     3850.46     79.13 o 
   7  10   8     8751.41     8869.58    176.39 o 
   8  10   8      109.13      168.03     21.07 o 
   9  10   8     4449.15     4590.50    109.56 o 
  10  10   8      274.43      253.07     20.19 o 
  11  10   8       61.14       80.73      9.82 o 
  12  10   8        1.54       18.95     14.40 o 
  13  10   8     1614.68     1514.02     45.50 o 
  14  10   8     4745.90     4551.60    118.49 o 
  15  10   8       41.37       79.43     20.09 o 
  16  10   8      232.14      227.12     15.95 o 
  17  10   8      957.87      920.25     33.82 o 
  18  10   8     3703.54     3642.29    110.75 o 
  19  10   8     3777.76     3789.66    115.38 o 
 -19  11   8       41.07       11.28     10.40 o 
 -18  11   8     1153.30     1128.01     43.40 o 
 -17  11   8     1080.77     1045.56     39.95 o 
 -16  11   8     4282.51     4223.58    124.58 o 
 -15  11   8     2006.92     1988.59     63.96 o 
 -14  11   8      924.06      891.29     34.01 o 
 -13  11   8      683.83      603.69     26.04 o 
 -12  11   8      761.16      707.74     28.39 o 
 -11  11   8      317.00      327.58     17.71 o 
 -10  11   8     8313.41     8083.24    224.82 o 
  -9  11   8     8154.06     8214.61    210.95 o 
  -8  11   8     7258.08     7412.49    188.09 o 
  -7  11   8     2792.06     2717.45     68.17 o 
  -6  11   8     2513.31     2541.08     63.86 o 
  -5  11   8     3826.16     3815.51     92.46 o 
  -4  11   8     2051.19     2102.68     53.42 o 
  -3  11   8      428.11      424.53     15.49 o 
  -2  11   8     2584.87     2443.75     87.63 o 
  -1  11   8     4723.83     4921.42    117.48 o 
   0  11   8     6699.53     6482.14    167.87 o 
   1  11   8     1620.99     1659.21     59.40 o 
   2  11   8     7981.42     7893.64    241.66 o 
   3  11   8     1083.33     1166.09     30.74 o 
   4  11   8     4586.95     4602.32    101.09 o 
   5  11   8      409.05      566.89     38.18 o 
   6  11   8     5365.40     5627.55    151.22 o 
   7  11   8      631.67      670.31     31.92 o 
   8  11   8       83.25       93.83      8.02 o 
   9  11   8     2637.10     2764.18     73.93 o 
  10  11   8     4282.25     4302.30    111.31 o 
  11  11   8     1792.05     1790.09     51.66 o 
  12  11   8     2555.07     2465.37     68.20 o 
  13  11   8     1102.15     1097.92     36.18 o 
  14  11   8     3725.67     3668.44     99.35 o 
  15  11   8      439.61      438.08     21.45 o 
  16  11   8       96.00      120.03     13.57 o 
  17  11   8        0.02       -7.41      9.95 o 
  18  11   8      249.93      260.57     20.30 o 
  19  11   8      362.84      384.39     24.77 o 
 -19  12   8     1890.31     1879.35     63.93 o 
 -18  12   8     1437.19     1373.19     50.06 o 
 -17  12   8      233.23      191.01     19.24 o 
 -16  12   8      824.23      792.71     32.97 o 
 -15  12   8       63.44       53.27     10.66 o 
 -14  12   8     2083.06     1965.97     63.31 o 
 -13  12   8     5184.21     4958.52    171.75 o 
 -12  12   8     1015.92      947.13     35.18 o 
 -11  12   8      556.58      577.36     24.86 o 
 -10  12   8      838.49      764.25     29.44 o 
  -9  12   8        3.69        6.78     14.70 o 
  -8  12   8      393.87      387.76     18.83 o 
  -7  12   8        4.28       17.21      6.02 o 
  -6  12   8     2612.14     2686.99     72.85 o 
  -5  12   8     2145.28     2083.43     54.13 o 
  -4  12   8     7143.51     7182.70    170.34 o 
  -3  12   8    17043.10    17659.57    411.48 o 
  -2  12   8     9283.69     8986.07    208.78 o 
  -1  12   8    12920.60    12776.24    295.37 o 
   0  12   8     3373.64     3232.80     87.50 o 
   1  12   8     2219.28     2239.37    113.71 o 
   2  12   8      180.27      180.09      9.93 o 
   3  12   8       98.79      116.60      6.46 o 
   4  12   8     1538.79     1616.69     34.28 o 
   5  12   8       89.83      183.11     11.63 o 
   6  12   8     3560.96     3657.02     88.12 o 
   7  12   8     4639.40     4822.79    114.80 o 
   8  12   8     5061.34     5196.72    131.43 o 
   9  12   8     1112.18     1171.22     36.41 o 
  10  12   8     2344.35     2304.19     64.29 o 
  11  12   8        1.47       43.67     22.73 o 
  12  12   8     3601.61     3618.05    106.09 o 
  13  12   8      715.50      683.21     26.97 o 
  14  12   8      170.93      142.74     13.15 o 
  15  12   8     1318.48     1312.59     42.88 o 
  16  12   8     1754.74     1775.18     54.43 o 
  17  12   8     1297.81     1347.97     53.48 o 
  18  12   8     1801.79     1710.65     59.99 o 
 -18  13   8     1354.48     1387.12     61.56 o 
 -17  13   8     2469.75     2444.49     78.80 o 
 -16  13   8      233.52      199.72     20.01 o 
 -15  13   8     1621.77     1605.80     55.18 o 
 -14  13   8      319.87      303.51     23.62 o 
 -13  13   8      210.53      163.27     14.27 o 
 -12  13   8        0.31       -6.60     11.85 o 
 -11  13   8     2137.10     2163.97     68.00 o 
 -10  13   8     2373.81     2271.99     70.29 o 
  -9  13   8     7488.16     7437.91    208.39 o 
  -8  13   8     1818.91     1826.93     57.67 o 
  -7  13   8    13729.47    13252.06    363.35 o 
  -6  13   8      581.28      605.00     22.54 o 
  -5  13   8      175.40      158.96     11.44 o 
  -4  13   8       69.12       81.93     11.84 o 
  -3  13   8      405.38      397.76     28.82 o 
  -2  13   8      527.02      533.27     20.09 o 
  -1  13   8     2936.86     2880.60     77.08 o 
   0  13   8     4480.80     4514.96    130.71 o 
   1  13   8    10448.89    10484.08    262.06 o 
   2  13   8     1587.20     1544.49     45.01 o 
   3  13   8     6063.17     5839.44    184.46 o 
   4  13   8     2163.03     2093.40     45.58 o 
   5  13   8     5245.49     5102.91    103.17 o 
   6  13   8       70.18       81.50      6.81 o 
   7  13   8        2.74       35.66      7.22 o 
   8  13   8      176.24      176.47     12.27 o 
   9  13   8      209.96      210.29     13.84 o 
  10  13   8     2664.35     2663.73     72.69 o 
  11  13   8     1934.56     2101.79     68.04 o 
  12  13   8     3634.12     3629.56     96.59 o 
  13  13   8     5921.08     5740.14    171.35 o 
  14  13   8      420.68      414.82     21.18 o 
  15  13   8     1729.99     1697.82     56.20 o 
  16  13   8      319.31      343.06     32.78 o 
  17  13   8      106.31      104.87     16.39 o 
  18  13   8      477.74      471.95     32.09 o 
 -17  14   8      115.16       98.20     21.31 o 
 -16  14   8     2910.48     2886.68     90.45 o 
 -15  14   8       40.27       52.95     11.00 o 
 -14  14   8     3880.27     3848.90    115.44 o 
 -13  14   8      516.97      537.17     25.72 o 
 -12  14   8     3228.12     3170.12     96.13 o 
 -11  14   8      887.74      895.19     34.51 o 
 -10  14   8      640.78      582.89     25.98 o 
  -9  14   8       19.60       25.33      8.17 o 
  -8  14   8     4136.05     4244.77    144.89 o 
  -7  14   8      156.50      209.79     25.16 o 
  -6  14   8     3262.20     3288.69    113.11 o 
  -5  14   8        1.12       11.08      9.70 o 
  -4  14   8     2455.76     2435.98     72.96 o 
  -3  14   8     5971.64     5710.46    156.99 o 
  -2  14   8     1873.98     1903.50     54.12 o 
  -1  14   8     1308.48     1470.82    130.03 o 
   0  14   8     1330.94     1302.22     39.48 o 
   1  14   8      928.51     1043.34     35.01 o 
   2  14   8     3924.10     3795.32    110.58 o 
   3  14   8      127.52      180.74     11.96 o 
   4  14   8      286.73      374.92     27.09 o 
   5  14   8      195.97      252.09     13.66 o 
   6  14   8     5416.57     5494.34    116.63 o 
   7  14   8        0.93      114.24     14.93 o 
   8  14   8     9131.37     8998.15    222.95 o 
   9  14   8      333.75      536.72     60.49 o 
  10  14   8     8986.39     9177.32    226.99 o 
  11  14   8        7.41       85.41     19.62 o 
  12  14   8      848.04      877.01     32.18 o 
  13  14   8      593.80      607.47     25.65 o 
  14  14   8     1490.04     1477.16     53.81 o 
  15  14   8     2827.53     2804.77    119.23 o 
  16  14   8     4174.88     4337.92    178.44 o 
  17  14   8      482.29      501.94     43.78 o 
 -16  15   8       28.10        9.24     10.75 o 
 -15  15   8        0.77      -14.74      9.83 o 
 -14  15   8      482.80      489.89     25.88 o 
 -13  15   8      377.14      330.76     21.48 o 
 -12  15   8        4.54        2.08      9.03 o 
 -11  15   8     1491.50     1465.41     50.54 o 
 -10  15   8      131.65      156.29     13.82 o 
  -9  15   8     5357.16     5175.64    149.14 o 
  -8  15   8      251.18      255.70     16.90 o 
  -7  15   8     6975.40     6632.83    187.28 o 
  -6  15   8       48.50       78.57      9.56 o 
  -5  15   8      904.65      939.45     33.84 o 
  -4  15   8      201.34      197.06     13.74 o 
  -3  15   8      323.66      322.03     16.90 o 
  -2  15   8     1758.37     1660.29     52.17 o 
  -1  15   8      704.19      682.90     26.14 o 
   0  15   8       16.89       35.48     10.54 o 
   1  15   8     5854.51     5853.50    164.53 o 
   2  15   8        3.78       15.53      7.31 o 
   3  15   8    21463.51    21542.44    585.40 o 
   4  15   8       27.28       26.01     10.93 o 
   5  15   8     4902.97     4706.42    134.92 o 
   6  15   8        6.67        4.93      5.50 o 
   7  15   8        0.74       16.55     14.33 o 
   8  15   8      646.37      629.35     20.29 o 
   9  15   8       34.95       61.63     11.35 o 
  10  15   8      232.73      246.91     17.79 o 
  11  15   8     7222.29     7098.16    244.34 o 
  12  15   8      143.30      149.25     13.13 o 
  13  15   8     9966.49     9804.53    333.51 o 
  14  15   8       43.80       62.31     11.54 o 
  15  15   8     2530.68     2407.24     79.08 o 
  16  15   8      133.74      120.78     14.96 o 
 -16  16   8      784.92      722.70     46.63 o 
 -15  16   8        9.80       15.88     11.01 o 
 -14  16   8     5514.96     5526.28    206.84 o 
 -13  16   8      286.93      286.10     20.60 o 
 -12  16   8     4194.02     4061.47    134.66 o 
 -11  16   8      887.66      895.11     36.11 o 
 -10  16   8      100.94       70.96     14.77 o 
  -9  16   8      131.37      142.49     13.54 o 
  -8  16   8      501.80      515.62     24.48 o 
  -7  16   8        0.45       11.85     11.85 o 
  -6  16   8     4045.02     3905.83    114.43 o 
  -5  16   8       47.62       51.40     12.77 o 
  -4  16   8        9.75       14.85      7.39 o 
  -3  16   8      852.57      784.60     29.54 o 
  -2  16   8     1105.63     1102.32     37.91 o 
  -1  16   8        7.12       10.96      6.70 o 
   0  16   8     2127.96     1999.13     61.72 o 
   1  16   8      228.90      338.57     23.85 o 
   2  16   8      622.36      643.02     25.63 o 
   3  16   8       29.97       68.14      9.20 o 
   4  16   8     1931.23     1959.14     61.44 o 
   5  16   8      135.41      197.47     37.32 o 
   6  16   8     3290.42     3226.30     96.43 o 
   7  16   8       42.19      184.72     30.34 o 
   8  16   8    10571.54    10441.06    237.07 o 
   9  16   8      129.50      318.65     15.95 o 
  10  16   8     3894.52     4059.68     90.56 o 
  11  16   8       10.88      110.21     35.78 o 
  12  16   8        3.64        1.62     11.41 o 
  13  16   8      562.03      609.79     26.93 o 
  14  16   8     2073.17     2044.63     75.87 o 
  15  16   8       64.61      105.09     14.94 o 
 -15  17   8       82.97       78.73     14.01 o 
 -14  17   8       53.97       49.77     12.35 o 
 -13  17   8     4156.33     4145.70    124.96 o 
 -12  17   8     2229.14     2221.31     72.95 o 
 -11  17   8     1115.84      985.24     39.12 o 
 -10  17   8      154.52      131.51     14.04 o 
  -9  17   8     7223.50     6964.11    198.60 o 
  -8  17   8      520.76      519.07     25.45 o 
  -7  17   8    10392.57     9989.43    278.64 o 
  -6  17   8      331.38      338.03     19.70 o 
  -5  17   8     1231.23     1253.40     43.53 o 
  -4  17   8     1580.33     1635.52     53.48 o 
  -3  17   8      136.61      130.20     11.63 o 
  -2  17   8      162.52      141.72     16.47 o 
  -1  17   8       56.42       43.98      8.25 o 
   0  17   8     1508.80     1448.46     47.85 o 
   1  17   8     7336.63     7259.97    203.48 o 
   2  17   8       85.88       81.22     10.24 o 
   3  17   8    15030.48    14897.07    408.78 o 
   4  17   8      280.51      272.11     17.42 o 
   5  17   8     2626.95     2613.64     80.04 o 
   6  17   8     1783.50     1760.70     57.73 o 
   7  17   8      646.99      646.50     28.64 o 
   8  17   8      208.57      200.73     16.25 o 
   9  17   8     1755.30     1804.98     49.15 o 
  10  17   8        7.51       18.36      8.15 o 
  11  17   8     3587.60     3483.51     86.40 o 
  12  17   8      739.60      722.23     26.64 o 
  13  17   8    11995.94    12150.65    287.92 o 
  14  17   8      231.62      212.54     18.52 o 
 -13  18   8     1614.95     1534.11     55.35 o 
 -12  18   8     1473.74     1391.08     51.56 o 
 -11  18   8     1595.90     1415.51     51.56 o 
 -10  18   8      411.31      386.34     23.45 o 
  -9  18   8     1209.71     1201.92     44.67 o 
  -8  18   8     1632.41     1595.29     54.74 o 
  -7  18   8       62.29       69.56     15.70 o 
  -6  18   8       14.94       33.23     10.05 o 
  -5  18   8     1417.35     1473.37     71.02 o 
  -4  18   8     1084.51     1016.15     37.92 o 
  -3  18   8     4536.91     4273.05    124.54 o 
  -2  18   8      263.65      250.08     16.56 o 
  -1  18   8     1731.77     1657.99     54.02 o 
   0  18   8       23.83       30.68      8.32 o 
   1  18   8        9.06       40.94     12.31 o 
   2  18   8     1669.92     1585.43     52.47 o 
   3  18   8     1860.98     1746.11     56.87 o 
   4  18   8      308.85      320.93     19.19 o 
   5  18   8       37.32       92.80     15.93 o 
   6  18   8      952.24      962.30     37.22 o 
   7  18   8     3304.92     3379.76    102.48 o 
   8  18   8     5731.26     5777.02    167.31 o 
   9  18   8      476.34      626.02     50.71 o 
  10  18   8     2005.67     2028.51     62.75 o 
  11  18   8      325.84      421.61     22.79 o 
  12  18   8      428.80      408.28     20.72 o 
  13  18   8       51.24       53.16     10.55 o 
 -12  19   8       37.60       28.64     12.01 o 
 -11  19   8     2377.82     2254.57     74.70 o 
 -10  19   8     1297.30     1259.60     47.50 o 
  -9  19   8     1974.93     1872.74     63.44 o 
  -8  19   8     1060.16      997.86     39.34 o 
  -7  19   8     2115.39     2047.93     67.03 o 
  -6  19   8        4.14        4.70     14.39 o 
  -5  19   8     1517.01     1566.99     53.38 o 
  -4  19   8        3.59       20.77     11.93 o 
  -3  19   8      352.93      352.10     27.55 o 
  -2  19   8      481.66      478.07     23.44 o 
  -1  19   8      268.53      324.78     29.32 o 
   0  19   8      820.58      912.64     34.99 o 
   1  19   8     2108.40     2031.53     64.87 o 
   2  19   8     1403.49     1402.19     54.09 o 
   3  19   8     6707.83     6509.65    185.24 o 
   4  19   8     1529.50     1463.61     50.42 o 
   5  19   8     2731.80     2814.44     87.15 o 
   6  19   8      165.03      161.65     14.68 o 
   7  19   8       17.05       92.34     20.01 o 
   8  19   8     1543.54     1648.09     66.33 o 
   9  19   8        5.39       24.97     10.65 o 
  10  19   8       34.84       49.02     11.93 o 
  11  19   8     5721.97     5840.09    227.15 o 
  12  19   8      842.04      791.49     36.39 o 
 -10  20   8      211.42      164.43     16.03 o 
  -9  20   8      240.54      188.86     16.81 o 
  -8  20   8      733.96      761.63     33.73 o 
  -7  20   8       56.15       67.91     12.32 o 
  -6  20   8     1263.32     1232.01     45.65 o 
  -5  20   8     4676.77     4643.57    136.79 o 
  -4  20   8      207.43      197.02     28.86 o 
  -3  20   8    14738.60    14437.04    398.56 o 
  -2  20   8      450.94      437.92     24.02 o 
  -1  20   8     8529.67     8221.91    231.62 o 
   0  20   8      327.45      295.51     37.24 o 
   1  20   8       37.08       23.76     10.85 o 
   2  20   8      179.21      177.15     15.12 o 
   3  20   8     1689.62     1697.98     56.92 o 
   4  20   8       26.76       14.54     11.31 o 
   5  20   8     5590.00     5566.15    161.56 o 
   6  20   8     1728.93     1790.69     60.69 o 
   7  20   8     2961.29     3042.02    164.59 o 
   8  20   8      352.34      352.03     23.08 o 
   9  20   8     2565.29     2668.85     85.79 o 
  10  20   8       73.26       83.02     14.11 o 
  -8  21   8      949.98      868.32     37.11 o 
  -7  21   8      478.97      568.76     29.04 o 
  -6  21   8      415.36      363.30     22.63 o 
  -5  21   8      644.16      642.46     30.13 o 
  -4  21   8      721.24      719.01     31.67 o 
  -3  21   8        0.14       19.18     13.31 o 
  -2  21   8      367.16      335.91     20.92 o 
  -1  21   8      508.28      506.48     25.13 o 
   0  21   8       69.37       68.62     11.57 o 
   1  21   8     1659.36     1634.26     55.67 o 
   2  21   8      302.18      329.53     65.10 o 
   3  21   8     1402.32     1417.15     62.40 o 
   4  21   8      385.62      349.45     21.89 o 
   5  21   8     2442.10     2571.57     85.95 o 
   6  21   8      256.51      235.78     22.55 o 
   7  21   8      879.90      909.04     38.01 o 
   8  21   8       20.82        1.91     10.61 o 
  -6  22   8      156.68      137.42     15.31 o 
  -5  22   8     5401.57     5252.69    154.36 o 
  -4  22   8      210.41      187.40     25.47 o 
  -3  22   8    12535.21    12163.65    339.14 o 
  -2  22   8      217.20      193.54     16.83 o 
  -1  22   8     9030.32     8959.76    253.00 o 
   0  22   8        1.37       -6.12      9.51 o 
   1  22   8       77.43       50.33     12.12 o 
   2  22   8        0.67      -17.12     14.24 o 
   3  22   8     2597.04     2574.40     86.64 o 
   4  22   8     2061.91     2108.42     70.06 o 
   5  22   8     2856.01     2787.45     88.46 o 
 -21   1   9     1951.92     2009.75     66.38 o 
 -20   1   9      678.67      711.39     30.80 o 
 -19   1   9     7518.43     7802.85    220.47 o 
 -18   1   9        4.77       -2.68     10.85 o 
 -17   1   9     4244.79     4210.61    122.80 o 
 -16   1   9     1837.13     1958.66     61.70 o 
 -15   1   9     6871.60     6771.49    190.00 o 
 -14   1   9     1609.10     1613.77     51.15 o 
 -13   1   9     2363.41     2557.55     65.03 o 
 -12   1   9       57.61       67.80      6.62 o 
 -11   1   9    10301.62    10971.11    255.44 o 
 -10   1   9      574.24      557.76     15.44 o 
  -9   1   9    31465.51    32064.90    642.53 o 
  -8   1   9       50.05       52.00      3.99 o 
  -7   1   9    14663.13    15588.97    309.80 o 
  -6   1   9        3.84        9.57      2.47 o 
  -5   1   9    19212.25    20181.21    402.22 o 
  -4   1   9        6.51       15.98      2.06 o 
  -3   1   9    14225.85    14214.37    264.53 o 
  -2   1   9     1514.48     1580.27     24.73 o 
  -1   1   9    12802.81    12030.35    275.89 o 
   0   1   9       73.69       62.18      3.18 o 
   1   1   9    32071.18    31603.95    469.71 o 
   2   1   9       93.94      128.90      5.07 o 
   3   1   9    15261.65    15098.09    266.70 o 
   4   1   9       19.71       35.17      3.00 o 
   5   1   9    23741.03    24778.11    437.30 o 
   6   1   9      395.74      390.79      9.56 o 
   7   1   9    11872.95    12258.09    217.48 o 
   8   1   9      649.27      655.48     14.87 o 
   9   1   9      241.27      270.39     14.11 o 
  10   1   9      710.11      807.10     20.30 o 
  11   1   9    12159.23    12545.02    246.84 o 
  12   1   9      414.36      478.78     15.13 o 
  13   1   9     8057.75     8382.01    168.83 o 
  14   1   9      203.72      221.48     12.38 o 
  15   1   9     5710.90     5824.15    135.25 o 
  16   1   9      962.75      985.22     30.17 o 
  17   1   9     5316.34     5299.24    125.64 o 
  18   1   9     1139.24     1183.42     36.06 o 
  19   1   9       29.93       64.24      9.82 o 
  20   1   9      528.84      522.95     24.43 o 
  21   1   9     2984.00     3027.73     94.29 o 
 -21   2   9     1241.06     1190.34     44.45 o 
 -20   2   9     1056.89     1029.09     39.56 o 
 -19   2   9      602.47      606.50     28.02 o 
 -18   2   9       13.45        6.62      8.25 o 
 -17   2   9     1448.56     1487.89     61.94 o 
 -16   2   9      104.38       78.92     20.24 o 
 -15   2   9     6808.62     6979.78    195.61 o 
 -14   2   9      197.59      198.39     19.08 o 
 -13   2   9     1770.51     1845.08     58.06 o 
 -12   2   9      423.15      450.03     16.30 o 
 -11   2   9      463.52      514.33     17.50 o 
 -10   2   9      467.96      473.94     13.86 o 
  -9   2   9       64.06       70.49      5.99 o 
  -8   2   9       53.55       48.77      3.90 o 
  -7   2   9     5970.04     6176.94    124.25 o 
  -6   2   9      600.40      604.06     14.61 o 
  -5   2   9      114.40      193.68      9.60 o 
  -4   2   9     2207.05     2187.65     44.83 o 
  -3   2   9     2114.94     2343.83     44.77 o 
  -2   2   9      495.47      468.01      8.84 o 
  -1   2   9     2130.52     2076.17     39.19 o 
   0   2   9     2015.49     1883.65     45.32 o 
   1   2   9    22426.88    20659.00    467.77 o 
   2   2   9      271.54      258.18      7.86 o 
   3   2   9    25422.59    25553.49    453.21 o 
   4   2   9      183.91      237.71      6.85 o 
   5   2   9     8496.88     8519.61    150.08 o 
   6   2   9      255.92      320.02      8.42 o 
   7   2   9    14472.92    15086.44    266.56 o 
   8   2   9       15.93       25.57      3.27 o 
   9   2   9     8890.11     9009.69    161.08 o 
  10   2   9      247.32      313.82     11.03 o 
  11   2   9     1601.04     1643.87     37.13 o 
  12   2   9      630.65      650.28     18.31 o 
  13   2   9       17.20       12.44      7.52 o 
  14   2   9        0.87        0.16      5.97 o 
  15   2   9     7830.34     7926.93    180.91 o 
  16   2   9      341.71      365.88     16.93 o 
  17   2   9     1178.82     1205.41     46.60 o 
  18   2   9      894.18      904.99     29.97 o 
  19   2   9      778.29      840.78     28.68 o 
  20   2   9      339.04      345.84     19.79 o 
  21   2   9       44.86       45.06     12.18 o 
 -21   3   9     1595.18     1608.52     55.77 o 
 -20   3   9     1084.90     1138.99     42.44 o 
 -19   3   9     5714.69     5738.80    165.24 o 
 -18   3   9       68.06       76.29     10.93 o 
 -17   3   9     4748.44     4753.26    137.22 o 
 -16   3   9     2752.22     2763.92     83.47 o 
 -15   3   9     1694.88     1611.29     52.18 o 
 -14   3   9      171.06      189.51     13.66 o 
 -13   3   9     2071.83     2236.37     59.71 o 
 -12   3   9      725.81      741.21     22.94 o 
 -11   3   9     4816.13     5049.23    121.14 o 
 -10   3   9       14.63       15.43      4.09 o 
  -9   3   9    12537.37    12956.55    259.90 o 
  -8   3   9      462.70      428.05     12.20 o 
  -7   3   9    17432.85    17943.84    357.34 o 
  -6   3   9     1161.98     1205.66     26.37 o 
  -5   3   9     8222.19     8495.20    169.20 o 
  -4   3   9      414.91      372.15      9.36 o 
  -3   3   9     1969.57     1895.30     35.22 o 
  -2   3   9        1.09       18.99      2.48 o 
  -1   3   9       49.21       96.38      7.69 o 
   0   3   9       85.06       94.50      6.22 o 
   1   3   9    32762.67    30431.76    572.93 o 
   2   3   9       58.22       63.72      3.24 o 
   3   3   9    14265.70    14595.40    247.43 o 
   4   3   9      221.92      222.89      6.65 o 
   5   3   9    19809.03    19679.17    349.28 o 
   6   3   9       41.12       45.86      3.21 o 
   7   3   9    10605.51    10733.73    190.74 o 
   8   3   9     1412.41     1420.74     28.42 o 
   9   3   9      940.15      962.88     20.77 o 
  10   3   9       88.44      179.04     13.86 o 
  11   3   9     9729.21    10044.18    199.84 o 
  12   3   9     1840.05     1943.27     43.25 o 
  13   3   9     9830.15    10210.23    216.62 o 
  14   3   9       38.56       52.06      7.78 o 
  15   3   9     6119.16     6180.58    142.98 o 
  16   3   9      385.73      371.44     17.15 o 
  17   3   9     5858.30     5908.94    139.35 o 
  18   3   9      680.21      677.67     24.72 o 
  19   3   9       83.12      114.28     12.19 o 
  20   3   9      791.82      821.57     34.61 o 
  21   3   9     1397.41     1355.55     49.13 o 
 -21   4   9     1901.58     1963.36     65.29 o 
 -20   4   9       33.59       30.05      9.94 o 
 -19   4   9     2851.03     2962.27     91.08 o 
 -18   4   9     1760.06     1724.17     56.96 o 
 -17   4   9     1620.97     1585.94     52.67 o 
 -16   4   9      485.25      445.11     21.58 o 
 -15   4   9    13145.02    12893.00    354.21 o 
 -14   4   9     2700.39     2685.46     80.04 o 
 -13   4   9     9056.44     9433.66    239.59 o 
 -12   4   9        0.67        9.14      4.84 o 
 -11   4   9      949.40      997.30     33.39 o 
 -10   4   9       10.90       33.77      5.11 o 
  -9   4   9      219.94      241.06     13.18 o 
  -8   4   9      911.05      871.86     20.79 o 
  -7   4   9      232.30      253.66     11.68 o 
  -6   4   9      387.53      370.30     10.33 o 
  -5   4   9    11216.96    11503.49    229.52 o 
  -4   4   9      369.17      360.81      9.44 o 
  -3   4   9     1106.37     1193.09     25.75 o 
  -2   4   9      744.46      679.05     14.73 o 
  -1   4   9     5727.56     5401.89    105.20 o 
   0   4   9     1534.23     1518.78     30.46 o 
   1   4   9    48857.61    44732.02    838.53 o 
   2   4   9     1457.55     1487.81     29.19 o 
   3   4   9    16315.12    16562.44    294.07 o 
   4   4   9     2012.07     1864.48     33.75 o 
   5   4   9     5118.17     5213.79     90.18 o 
   6   4   9        0.92       40.58      4.10 o 
   7   4   9    52754.79    52497.80    930.96 o 
   8   4   9      791.38      805.25     17.81 o 
   9   4   9    15015.93    15775.01    294.68 o 
  10   4   9      316.94      330.98     11.66 o 
  11   4   9     6118.42     6405.52    129.90 o 
  12   4   9       32.32       65.15      6.04 o 
  13   4   9        3.99       21.42     10.71 o 
  14   4   9     1487.59     1472.75     39.76 o 
  15   4   9     5595.22     5780.77    135.08 o 
  16   4   9       58.73       53.18      8.58 o 
  17   4   9      936.46      993.90     31.39 o 
  18   4   9      269.35      253.91     15.48 o 
  19   4   9      123.85      100.95     11.93 o 
  20   4   9      910.77      952.68     38.13 o 
  21   4   9      692.95      658.28     30.97 o 
 -21   5   9       13.92       -4.63      9.85 o 
 -20   5   9      199.82      203.30     17.24 o 
 -19   5   9     2068.45     1977.25     64.57 o 
 -18   5   9      439.28      429.65     30.16 o 
 -17   5   9     1638.39     1711.48     56.20 o 
 -16   5   9      774.41      768.66     30.63 o 
 -15   5   9     1980.22     2063.90     64.58 o 
 -14   5   9       76.56       54.19      8.98 o 
 -13   5   9      439.31      366.30     16.77 o 
 -12   5   9     1170.73     1207.25     33.79 o 
 -11   5   9      989.41     1081.22     30.13 o 
 -10   5   9     2235.40     2247.56     56.37 o 
  -9   5   9     5820.38     5899.41    128.64 o 
  -8   5   9     1983.86     1896.14     41.07 o 
  -7   5   9    17960.47    17941.10    400.52 o 
  -6   5   9     2317.10     2365.41     49.55 o 
  -5   5   9      149.75      239.06     11.62 o 
  -4   5   9       13.28       27.00      3.14 o 
  -3   5   9      564.51      606.19     15.07 o 
  -2   5   9      734.22      665.30     18.05 o 
  -1   5   9     6999.92     6507.43    143.60 o 
   0   5   9      572.98      560.30     11.27 o 
   1   5   9     2668.46     2733.38     53.23 o 
   2   5   9     7682.74     7283.12    137.31 o 
   3   5   9    22772.80    22692.35    449.13 o 
   4   5   9     8898.07     8530.03    164.85 o 
   5   5   9     2148.64     2311.39     43.38 o 
   6   5   9        3.07        4.21      2.65 o 
   7   5   9      137.53      248.12      8.71 o 
   8   5   9      169.68      172.55      7.03 o 
   9   5   9        5.17       12.14      4.72 o 
  10   5   9     3647.30     3690.04     76.60 o 
  11   5   9     4023.97     4134.80     85.54 o 
  12   5   9       94.27      106.82      7.82 o 
  13   5   9     3511.26     3523.91     84.45 o 
  14   5   9     5064.22     4938.72    116.28 o 
  15   5   9     4566.23     4661.61    110.88 o 
  16   5   9       34.65       26.41      8.07 o 
  17   5   9      400.63      404.25     18.57 o 
  18   5   9      941.82      880.06     41.66 o 
  19   5   9        1.67        4.23      9.55 o 
  20   5   9       11.51        0.46     14.47 o 
  21   5   9      524.92      478.88     26.35 o 
 -21   6   9     2672.51     2721.70    104.26 o 
 -20   6   9      589.64      616.42     28.83 o 
 -19   6   9     1292.42     1277.18     45.92 o 
 -18   6   9        3.34        5.63      8.55 o 
 -17   6   9      582.84      570.20     34.86 o 
 -16   6   9     3454.55     3217.58     95.98 o 
 -15   6   9    21348.22    20890.17    569.02 o 
 -14   6   9      402.03      382.83     19.17 o 
 -13   6   9    12985.43    13209.54    359.95 o 
 -12   6   9      272.99      254.91     12.18 o 
 -11   6   9     1444.72     1454.03     43.96 o 
 -10   6   9      604.06      608.94     19.35 o 
  -9   6   9     4201.05     4218.00    101.15 o 
  -8   6   9      625.90      589.16     15.93 o 
  -7   6   9      316.80      389.33     14.01 o 
  -6   6   9      222.08      233.04     10.54 o 
  -5   6   9        7.43       38.55      4.29 o 
  -4   6   9       46.56       63.49      4.03 o 
  -3   6   9     4676.53     4545.84    135.83 o 
  -2   6   9      497.75      479.50     14.87 o 
  -1   6   9    10200.30     9517.57    273.07 o 
   0   6   9     1896.46     1851.58     41.12 o 
   1   6   9    29677.65    27508.67    791.01 o 
   2   6   9     2201.68     2212.79     45.12 o 
   3   6   9    12104.79    11625.08    269.10 o 
   4   6   9     1231.92     1227.64     27.76 o 
   5   6   9    19452.98    19222.49    341.78 o 
   6   6   9     1685.04     1696.22     33.06 o 
   7   6   9    22735.28    22961.87    418.80 o 
   8   6   9        1.78       32.40      4.31 o 
   9   6   9    26188.52    27204.29    506.25 o 
  10   6   9     1987.47     2029.49     42.61 o 
  11   6   9     9166.20     9325.77    177.28 o 
  12   6   9     3897.34     4030.95     89.50 o 
  13   6   9      577.65      646.71     21.83 o 
  14   6   9       78.28       87.49      9.11 o 
  15   6   9     6386.47     6488.21    150.25 o 
  16   6   9     1770.21     1773.93     52.87 o 
  17   6   9     2822.89     2868.11     79.77 o 
  18   6   9      196.49      168.24     13.97 o 
  19   6   9      929.93      956.86     37.67 o 
  20   6   9        1.29      -14.80     11.31 o 
 -20   7   9      903.90      913.85     36.73 o 
 -19   7   9       91.56       82.21     11.99 o 
 -18   7   9     1970.08     1892.29     62.01 o 
 -17   7   9      307.00      315.74     19.13 o 
 -16   7   9     1499.98     1407.43     47.70 o 
 -15   7   9       77.03       96.68     13.85 o 
 -14   7   9      551.42      514.37     22.92 o 
 -13   7   9      206.73      236.53     19.62 o 
 -12   7   9      135.24      104.05      8.85 o 
 -11   7   9      142.32      181.32     10.53 o 
 -10   7   9      642.71      625.11     20.03 o 
  -9   7   9     3421.68     3463.40     84.19 o 
  -8   7   9     2130.76     2160.47     50.04 o 
  -7   7   9     4292.07     4183.03    103.96 o 
  -6   7   9     5234.57     4939.39    109.98 o 
  -5   7   9     1741.74     1748.91     42.05 o 
  -4   7   9     4707.84     4326.52    165.01 o 
  -3   7   9     1970.36     1826.62     60.21 o 
  -2   7   9       40.88       50.70      4.80 o 
  -1   7   9     4183.20     3820.24    131.71 o 
   0   7   9     1185.65     1118.07     25.47 o 
   1   7   9        8.62       39.44      3.85 o 
   2   7   9     6008.04     5800.02    118.55 o 
   3   7   9      670.52      775.09     22.20 o 
   4   7   9     8177.87     8179.79    153.06 o 
   5   7   9     1113.94     1154.70     24.32 o 
   6   7   9      725.31      754.64     17.79 o 
   7   7   9      666.69      743.70     17.84 o 
   8   7   9      672.59      761.40     24.09 o 
   9   7   9     1251.37     1260.90     29.73 o 
  10   7   9      187.41      185.29      9.54 o 
  11   7   9      324.55      405.80     15.68 o 
  12   7   9     5454.07     5576.03    129.06 o 
  13   7   9      740.65      795.73     25.12 o 
  14   7   9     2338.57     2237.91     62.91 o 
  15   7   9      640.15      614.24     24.58 o 
  16   7   9      609.49      596.97     24.64 o 
  17   7   9      237.46      213.33     16.00 o 
  18   7   9        0.16       -7.94      8.48 o 
  19   7   9      664.72      594.89     28.41 o 
  20   7   9      552.81      578.95     46.94 o 
 -20   8   9        7.18       -7.96      9.24 o 
 -19   8   9      540.42      547.91     48.02 o 
 -18   8   9      699.71      616.61     28.06 o 
 -17   8   9      238.66      225.44     34.86 o 
 -16   8   9      705.81      664.46     28.06 o 
 -15   8   9     5581.85     5332.27    152.45 o 
 -14   8   9     1662.70     1570.64     51.19 o 
 -13   8   9    14920.74    14535.05    397.90 o 
 -12   8   9      461.88      430.00     18.22 o 
 -11   8   9     6307.51     6204.31    212.09 o 
 -10   8   9     3202.30     3046.05     75.25 o 
  -9   8   9      716.90      741.16     22.56 o 
  -8   8   9       38.50       58.75      5.66 o 
  -7   8   9     1010.97      912.79     23.95 o 
  -6   8   9      348.85      297.26     10.92 o 
  -5   8   9    14754.92    14459.66    376.34 o 
  -4   8   9       64.79       57.52      4.40 o 
  -3   8   9    11134.80    10559.30    350.03 o 
  -2   8   9     2391.68     2252.83     81.75 o 
  -1   8   9    22651.38    21168.53    664.90 o 
   0   8   9       27.53       23.08     10.31 o 
   1   8   9    13517.01    12926.14    338.84 o 
   2   8   9     8270.65     7782.55    222.00 o 
   3   8   9     2628.76     2419.32     55.46 o 
   4   8   9      194.07      217.16      8.04 o 
   5   8   9     3371.36     3372.71     66.08 o 
   6   8   9      275.81      314.12     10.06 o 
   7   8   9    19465.18    19728.44    386.43 o 
   8   8   9      212.11      308.84     15.44 o 
   9   8   9    16280.63    16542.65    327.40 o 
  10   8   9      116.80      193.88     20.26 o 
  11   8   9     5118.85     5447.35    119.02 o 
  12   8   9     1320.54     1419.27     38.53 o 
  13   8   9      241.53      214.31     14.35 o 
  14   8   9      553.40      550.76     28.23 o 
  15   8   9      691.42      695.41     26.93 o 
  16   8   9      441.61      424.04     20.68 o 
  17   8   9     3098.13     3058.22     85.21 o 
  18   8   9     3000.23     3066.98     94.61 o 
  19   8   9     4488.82     4510.56    134.02 o 
  20   8   9      221.93      171.00     16.54 o 
 -20   9   9     2940.66     3038.98     94.55 o 
 -19   9   9      937.11      941.26     39.17 o 
 -18   9   9     2027.73     1920.83     70.95 o 
 -17   9   9        4.15       27.72     30.93 o 
 -16   9   9        2.22       17.37      8.56 o 
 -15   9   9      293.01      222.71     16.48 o 
 -14   9   9      252.61      220.07     16.10 o 
 -13   9   9      168.80      125.76     11.73 o 
 -12   9   9       55.52       42.52     11.62 o 
 -11   9   9     1438.27     1510.21     44.95 o 
 -10   9   9     1496.79     1473.00     40.30 o 
  -9   9   9      656.64      680.61     21.68 o 
  -8   9   9     1377.64     1454.55     38.92 o 
  -7   9   9      780.47      780.69     23.34 o 
  -6   9   9     6836.91     6674.83    170.47 o 
  -5   9   9       83.09       75.69      5.38 o 
  -4   9   9     4454.99     4137.88    120.46 o 
  -3   9   9      399.08      411.82     16.28 o 
  -2   9   9      825.01      820.22     41.13 o 
  -1   9   9       26.42       56.32      4.32 o 
   0   9   9     3021.48     2838.31     82.35 o 
   1   9   9     3122.49     2937.97     75.37 o 
   2   9   9    11082.66    10612.45    236.74 o 
   3   9   9      331.59      313.61     11.68 o 
   4   9   9     1758.23     1661.48     35.17 o 
   5   9   9       82.94       94.36     13.16 o 
   6   9   9     6144.70     6073.07    122.14 o 
   7   9   9     5572.65     5678.04    114.66 o 
   8   9   9      652.48      662.89     18.36 o 
   9   9   9      159.84      161.57      8.97 o 
  10   9   9     1844.26     1918.18     45.46 o 
  11   9   9      948.10     1058.37     33.55 o 
  12   9   9      757.40      714.87     25.91 o 
  13   9   9      123.58      148.94     12.25 o 
  14   9   9     3231.03     3232.56     87.78 o 
  15   9   9     1272.69     1249.57     40.14 o 
  16   9   9     2494.85     2473.92     70.62 o 
  17   9   9      925.39      932.22     42.10 o 
  18   9   9      373.54      365.59     22.70 o 
  19   9   9      700.23      689.17     32.34 o 
 -19  10   9       25.80       20.97     10.21 o 
 -18  10   9       10.18       -4.07      8.36 o 
 -17  10   9      344.24      377.95     20.97 o 
 -16  10   9      715.77      677.56     28.97 o 
 -15  10   9      511.64      507.50     24.70 o 
 -14  10   9       86.87       79.38     10.50 o 
 -13  10   9     3557.40     3297.46     97.60 o 
 -12  10   9     3903.44     3752.99    109.31 o 
 -11  10   9    10583.88    10558.97    291.20 o 
 -10  10   9      804.15      746.50     26.20 o 
  -9  10   9     3239.86     3363.89     83.58 o 
  -8  10   9      835.27      781.25     24.06 o 
  -7  10   9       86.63       79.61      7.05 o 
  -6  10   9       51.77       45.68      5.62 o 
  -5  10   9     7756.78     7547.88    178.45 o 
  -4  10   9     1208.86     1193.94     31.45 o 
  -3  10   9    43117.22    38612.90   1832.32 o 
  -2  10   9     2445.63     2455.92    137.41 o 
  -1  10   9    22842.05    21552.32    744.37 o 
   0  10   9     3700.48     3377.08    112.00 o 
   1  10   9       23.48       53.85      8.74 o 
   2  10   9     6031.05     5617.73    137.54 o 
   3  10   9      283.31      280.20      9.79 o 
   4  10   9     1985.78     1891.57     41.22 o 
   5  10   9     2513.18     2574.75     54.66 o 
   6  10   9       80.23      107.25      6.90 o 
   7  10   9     2069.81     2185.32     47.64 o 
   8  10   9     2937.18     3007.46     69.21 o 
   9  10   9     1954.81     2127.35     54.50 o 
  10  10   9      492.30      553.95     21.35 o 
  11  10   9     6951.87     6959.83    175.63 o 
  12  10   9       17.55       30.89      7.89 o 
  13  10   9     1542.20     1693.21     50.44 o 
  14  10   9       90.21      100.25     10.73 o 
  15  10   9      259.44      299.96     17.75 o 
  16  10   9       50.73       62.53     13.63 o 
  17  10   9     2573.56     2465.48     78.63 o 
  18  10   9     1614.32     1515.04     53.90 o 
  19  10   9     9002.64     8935.80    253.50 o 
 -19  11   9      877.77      913.29     37.55 o 
 -18  11   9      409.11      426.86     23.78 o 
 -17  11   9     2111.47     2075.47     67.61 o 
 -16  11   9      149.00      109.86     12.18 o 
 -15  11   9      253.44      199.23     19.70 o 
 -14  11   9       48.61       37.02     15.70 o 
 -13  11   9        2.41        1.38      7.98 o 
 -12  11   9        3.65        0.56     10.31 o 
 -11  11   9      302.46      296.69     17.78 o 
 -10  11   9     7770.78     7800.12    217.31 o 
  -9  11   9     5016.07     5031.78    131.60 o 
  -8  11   9     7422.26     7431.10    190.86 o 
  -7  11   9     2130.50     2091.59     54.33 o 
  -6  11   9      201.65      219.70     11.39 o 
  -5  11   9     2834.50     2649.27     66.26 o 
  -4  11   9     9979.16     9607.41    225.71 o 
  -3  11   9     1575.19     1529.48     43.39 o 
  -2  11   9      311.81      293.60     13.59 o 
  -1  11   9       63.16       90.30     11.92 o 
   0  11   9    11537.40    10987.84    260.54 o 
   1  11   9      398.33      465.65     22.37 o 
   2  11   9     2462.56     2426.08     55.13 o 
   3  11   9     3202.23     3153.78     62.08 o 
   4  11   9     3535.97     3395.24     66.23 o 
   5  11   9     7092.17     7242.03    156.47 o 
   6  11   9     2520.89     2607.68     60.42 o 
   7  11   9     1509.02     1578.10     42.10 o 
   8  11   9     2254.69     2251.54     57.45 o 
   9  11   9      142.11      183.72     12.38 o 
  10  11   9       29.30       40.50     12.27 o 
  11  11   9      870.06      901.60     30.70 o 
  12  11   9      640.26      588.40     23.62 o 
  13  11   9     2016.18     1997.74     58.21 o 
  14  11   9      583.30      519.34     22.96 o 
  15  11   9     1537.35     1471.64     46.47 o 
  16  11   9     2848.12     2950.44     82.35 o 
  17  11   9     1751.32     1682.87     69.33 o 
  18  11   9     1855.40     1920.14     81.03 o 
 -18  12   9       35.19       29.15     10.93 o 
 -17  12   9       10.04        2.06      9.35 o 
 -16  12   9      472.71      470.62     28.93 o 
 -15  12   9      705.93      751.57     31.46 o 
 -14  12   9     2544.85     2452.91    125.27 o 
 -13  12   9     2818.69     2713.82     83.13 o 
 -12  12   9      914.08      872.05     33.46 o 
 -11  12   9     4421.49     4426.00    127.91 o 
 -10  12   9     4234.04     4114.57    119.16 o 
  -9  12   9     5891.37     5956.40    168.13 o 
  -8  12   9        2.21       -0.46      6.48 o 
  -7  12   9       93.56      107.64     12.49 o 
  -6  12   9      684.64      671.15     23.71 o 
  -5  12   9     3793.03     3717.25     91.31 o 
  -4  12   9     1984.42     1937.78     57.11 o 
  -3  12   9    16236.92    15950.69    369.48 o 
  -2  12   9    16936.00    16271.56    375.55 o 
  -1  12   9     4549.69     4531.41    108.06 o 
   0  12   9      788.48      862.37     31.65 o 
   1  12   9      206.52      261.95     17.07 o 
   2  12   9     4266.96     4049.36    104.85 o 
   3  12   9     4088.54     4189.14     92.61 o 
   4  12   9      967.62      863.85     20.69 o 
   5  12   9      833.41      915.46     21.61 o 
   6  12   9     6283.59     6398.24    148.46 o 
   7  12   9      351.18      394.99     18.34 o 
   8  12   9     2206.35     2295.76     62.83 o 
   9  12   9      751.55      770.61     27.01 o 
  10  12   9     2112.53     2122.40     59.98 o 
  11  12   9      377.07      406.20     18.99 o 
  12  12   9       87.04       92.62     14.01 o 
  13  12   9     3540.54     3728.36     99.84 o 
  14  12   9      189.50      180.31     15.65 o 
  15  12   9      521.39      559.55     25.05 o 
  16  12   9     1624.88     1616.05     56.55 o 
  17  12   9     3109.99     3072.58    102.88 o 
  18  12   9     1322.62     1363.49     50.89 o 
 -17  13   9      756.80      696.35     32.01 o 
 -16  13   9      109.69      105.80     13.21 o 
 -15  13   9      520.53      479.46     24.54 o 
 -14  13   9     1739.69     1770.00     58.95 o 
 -13  13   9        5.16        1.67      7.86 o 
 -12  13   9      133.40      124.81     12.46 o 
 -11  13   9      689.79      737.50     29.95 o 
 -10  13   9     7495.21     7295.63    205.13 o 
  -9  13   9     4532.32     4594.71    132.22 o 
  -8  13   9       41.44       39.86     12.47 o 
  -7  13   9     7732.90     7693.95    196.91 o 
  -6  13   9     2473.06     2440.69     67.78 o 
  -5  13   9     3516.58     3336.13     90.01 o 
  -4  13   9      713.70      787.66     26.60 o 
  -3  13   9      441.61      503.33     40.43 o 
  -2  13   9        6.46       14.79      5.34 o 
  -1  13   9     1198.06     1124.74     32.43 o 
   0  13   9     4456.75     4442.10    106.96 o 
   1  13   9     5376.40     5121.21    123.22 o 
   2  13   9     3080.13     3077.96     80.92 o 
   3  13   9    10945.24    10614.24    403.45 o 
   4  13   9     1340.54     1429.63     58.38 o 
   5  13   9     1842.19     1875.13     48.29 o 
   6  13   9     4208.96     4279.80    106.38 o 
   7  13   9     2807.52     2830.24     75.69 o 
   8  13   9     1487.54     1506.70     45.14 o 
   9  13   9       69.74       71.26      9.39 o 
  10  13   9       69.06       67.74      9.29 o 
  11  13   9      526.63      568.79     31.63 o 
  12  13   9      143.82      146.27     14.13 o 
  13  13   9     1519.39     1537.15     47.61 o 
  14  13   9      271.53      335.67     19.62 o 
  15  13   9     6011.23     5941.05    154.61 o 
  16  13   9     2441.95     2443.25     79.08 o 
  17  13   9      277.63      185.45     17.29 o 
 -17  14   9      249.76      257.91     20.46 o 
 -16  14   9     2922.08     2829.89    123.96 o 
 -15  14   9      183.98      168.26     15.33 o 
 -14  14   9     3213.38     3146.64     96.51 o 
 -13  14   9      125.31      125.65     12.99 o 
 -12  14   9     4325.52     4156.74    122.69 o 
 -11  14   9     5123.67     5093.82    147.34 o 
 -10  14   9      424.77      400.43     21.49 o 
  -9  14   9     2274.62     2203.87     68.94 o 
  -8  14   9      703.62      646.39     26.99 o 
  -7  14   9      102.20       90.07     10.27 o 
  -6  14   9     1035.71      965.02     34.44 o 
  -5  14   9      845.07      787.42     44.96 o 
  -4  14   9     8469.42     7773.93    196.39 o 
  -3  14   9     2618.81     2471.80     68.09 o 
  -2  14   9     2375.09     2321.18     65.28 o 
  -1  14   9      724.82      727.98     25.67 o 
   0  14   9    12937.32    12267.64    310.01 o 
   1  14   9     2208.98     2146.96     60.37 o 
   2  14   9     4074.14     4072.13    107.97 o 
   3  14   9     1735.61     1694.25     49.26 o 
   4  14   9        0.70       13.99      7.95 o 
   5  14   9       77.67       90.70      8.62 o 
   6  14   9     9115.02     9018.08    187.14 o 
   7  14   9        0.81       -1.60      6.24 o 
   8  14   9    10894.87    10677.88    262.94 o 
   9  14   9      608.16      653.34     25.20 o 
  10  14   9     2744.71     2711.17     79.25 o 
  11  14   9      719.03      734.12     28.28 o 
  12  14   9     1832.31     1821.73     54.31 o 
  13  14   9       22.53       66.67     23.10 o 
  14  14   9      792.95      783.24     30.84 o 
  15  14   9        3.94       10.38     11.02 o 
  16  14   9     3358.31     3524.76    161.82 o 
 -16  15   9      273.58      289.91     21.58 o 
 -15  15   9        9.66       -5.42     10.15 o 
 -14  15   9       19.10       54.10     13.39 o 
 -13  15   9      225.51      232.23     17.86 o 
 -12  15   9       44.18       31.30      9.68 o 
 -11  15   9      432.75      424.33     22.43 o 
 -10  15   9      191.61      164.28     14.03 o 
  -9  15   9     5007.84     5098.22    147.18 o 
  -8  15   9     3329.81     3149.42     94.46 o 
  -7  15   9     3190.83     3087.91     92.44 o 
  -6  15   9      888.95     1011.21     82.18 o 
  -5  15   9     6208.59     6056.13    170.90 o 
  -4  15   9       10.73       20.47     10.16 o 
  -3  15   9      395.89      337.34     17.39 o 
  -2  15   9      500.57      507.26     21.69 o 
  -1  15   9     1214.12     1226.29     40.52 o 
   0  15   9      102.93      171.79     27.70 o 
   1  15   9     6719.60     6612.48    184.99 o 
   2  15   9      154.16      266.39     49.63 o 
   3  15   9     2676.11     2634.63     92.49 o 
   5  15   9     5572.83     5535.40    157.28 o 
   6  15   9      125.16      205.68     20.73 o 
   7  15   9      248.36      252.17     12.96 o 
   8  15   9     2256.03     2226.52     52.49 o 
   9  15   9       78.93       98.65     11.55 o 
  10  15   9      151.84      169.26     24.02 o 
  11  15   9      740.55      714.09     28.12 o 
  12  15   9        7.51       41.38     10.67 o 
  13  15   9     2889.40     2918.71     81.42 o 
  14  15   9        3.08       93.26     22.16 o 
  15  15   9     1216.80     1150.75     45.22 o 
  16  15   9      737.26      809.65     83.87 o 
 -15  16   9      262.69      248.19     19.94 o 
 -14  16   9     7557.68     7358.61    210.99 o 
 -13  16   9        0.54       -1.69      9.30 o 
 -12  16   9     1156.98     1138.49     42.95 o 
 -11  16   9        0.27        7.13      8.58 o 
 -10  16   9     3745.50     3492.35    105.33 o 
  -9  16   9      734.12      719.41     35.55 o 
  -8  16   9      877.19      811.58     32.59 o 
  -7  16   9       83.18       79.29     11.04 o 
  -6  16   9     2357.68     2245.19     70.02 o 
  -5  16   9       31.99       42.80     13.54 o 
  -4  16   9     1692.74     1636.08     52.83 o 
  -3  16   9       76.32      122.89     30.24 o 
  -2  16   9     1930.76     1857.80     70.25 o 
  -1  16   9      221.36      211.28     25.85 o 
   0  16   9     5201.21     4963.24    141.35 o 
   1  16   9      102.28       92.69     10.01 o 
   2  16   9    15445.92    15136.82    414.06 o 
   3  16   9      392.77      418.06     20.11 o 
   4  16   9      171.82      225.30     15.84 o 
   5  16   9       25.39       24.57     10.62 o 
   6  16   9    11503.54    11519.72    375.20 o 
   7  16   9      103.20      117.93     12.57 o 
   8  16   9     8149.76     7934.82    182.27 o 
   9  16   9      206.94      204.64     13.58 o 
  10  16   9     6901.39     6784.48    157.79 o 
  11  16   9      310.93      316.17     15.70 o 
  12  16   9     1334.16     1318.85     48.56 o 
  13  16   9       63.69       69.03     12.97 o 
  14  16   9      508.07      532.53     28.51 o 
  15  16   9      760.64      733.12     34.60 o 
 -14  17   9      151.73      135.74     15.53 o 
 -13  17   9      290.08      295.18     21.81 o 
 -12  17   9       18.79       16.34     10.45 o 
 -11  17   9      164.71      161.27     15.06 o 
 -10  17   9        0.57       -3.47      8.54 o 
  -9  17   9     1280.18     1228.10     50.79 o 
  -8  17   9       89.18       91.72     16.77 o 
  -7  17   9     1669.60     1575.50     76.26 o 
  -6  17   9      358.66      379.20     29.24 o 
  -5  17   9     2593.97     2516.96     77.59 o 
  -4  17   9     3275.84     3161.66     94.35 o 
  -3  17   9      663.98      640.03     26.76 o 
  -2  17   9        6.90        8.20      7.27 o 
  -1  17   9      750.36      755.77     29.47 o 
   0  17   9     2494.17     2402.12     73.27 o 
   1  17   9     2817.12     2737.42     82.46 o 
   2  17   9      947.36     1054.53     54.25 o 
   3  17   9     3287.38     3335.68     98.83 o 
   4  17   9     1992.90     2246.98    116.58 o 
   5  17   9      848.95      861.13     33.55 o 
   6  17   9      179.50      191.43     15.43 o 
   7  17   9      894.56      922.92     36.19 o 
   8  17   9       21.24       40.50     10.61 o 
   9  17   9       35.79       35.61      8.80 o 
  10  17   9      532.91      577.86     22.59 o 
  11  17   9      674.65      647.39     24.51 o 
  12  17   9      849.51      860.44     29.62 o 
  13  17   9      762.32      743.96     27.37 o 
  14  17   9      193.68      294.04     18.81 o 
 -13  18   9      259.40      260.07     21.31 o 
 -12  18   9     2380.71     2338.73     76.88 o 
 -11  18   9      866.64      880.73     37.20 o 
 -10  18   9      549.23      569.91     28.05 o 
  -9  18   9     1333.51     1310.27     47.71 o 
  -8  18   9      360.97      359.67     21.20 o 
  -7  18   9       11.93       26.04      9.55 o 
  -6  18   9     1572.44     1574.27     53.38 o 
  -5  18   9      806.29      820.52     32.97 o 
  -4  18   9     3917.40     3880.06    114.48 o 
  -3  18   9     1727.06     1702.49     55.93 o 
  -2  18   9      888.11      913.84     34.43 o 
  -1  18   9      567.13      511.93     23.60 o 
   0  18   9     8188.23     7914.02    221.77 o
[truncated: 289,553 more chars]
